# Supplementary material for: Frequency of arboreality is correlated with longer hand skeletons in Gorilla: Analysis of a new skeletal sample of Bwindi mountain gorillas
Source: J Anat. 2026 Apr 19;249(3):544–64. doi: 10.1111/joa.70121 (PMC13398981; doi:10.1111/joa.70121)
Supplement: Supplementary file 4 — Data S1. [file JOA-249-544-s002.zip]

Archive with 3 entries (3 files):
- Bwindi Articular Measurements (for BM estimation) .xlsx
- Digital Lengths.xlsx
- Limb Lengths.xlsx
