# Supplementary material for: Frequency of arboreality is correlated with longer hand skeletons in Gorilla: Analysis of a new skeletal sample of Bwindi mountain gorillas
Source: J Anat. 2026 Apr 19;249(3):544–64. doi: 10.1111/joa.70121 (PMC13398981; doi:10.1111/joa.70121)
Supplement: Supplementary file 4 — Data S1. [file JOA-249-544-s002.zip › Bwindi Articular Measurements (for BM estimation) .xlsx]

## Sheet: Sheet2
Museum	Mus. No.	Genus	Species	Subspecies	Elevation	Sex	Femoral Bicondylar Breadth (mm) (Left)	Femoral Bicondylar Breadth (mm) (Right)	Femoral Superior-Inferior Breadth (mm) (Left)	Femoral Superior-Inferior Breadth (mm) (Right)
ITFC	BW015	Gorilla	beringei	beringei	Bwindi	m	83.2	83.1	46.1	46.3
ITFC	BW016	Gorilla	beringei	beringei	Bwindi	f	64.1	63.9	38	38
ITFC	BW042	Gorilla	beringei	beringei	Bwindi	m	84.8	84.7		47
ITFC	BW043	Gorilla	beringei	beringei	Bwindi	m	76.9	77.7	43.9	43.4
ITFC	BW045	Gorilla	beringei	beringei	Bwindi	f			34.6	34.7
ITFC	BW046	Gorilla	beringei	beringei	Bwindi	f	63.9	58.7	34.6	34.6
ITFC	BW047	Gorilla	beringei	beringei	Bwindi	m	82.5		48.6	48.5
ITFC	BW047	Gorilla	beringei	beringei	Bwindi	m	74.2	73.3	43.7	44.1
ITFC	BW049	Gorilla	beringei	beringei	Bwindi	f	67.4	66.5	36.2	36.2
ITFC	BW050	Gorilla	beringei	beringei	Bwindi	f		66.3	36.5	36.5
ITFC	BW052	Gorilla	beringei	beringei	Bwindi	m	85.4	83.7	52.7	54.8
ITFC	BW057	Gorilla	beringei	beringei	Bwindi	m	82.8		47	47
ITFC	BW059	Gorilla	beringei	beringei	Bwindi	m	79.5	83.1	47.3	47.4
ITFC	BW060	Gorilla	beringei	beringei	Bwindi	f	66.9	64.6	36.2	36.2
ITFC	BW061	Gorilla	beringei	beringei	Bwindi	f	66.1	66	37.1	37
ITFC	BW062	Gorilla	beringei	beringei	Bwindi	m	82.2	79.2	47.5	47.9
ITFC	BW063	Gorilla	beringei	beringei	Bwindi	m	90	89.5	51.6	53
ITFC	BW064	Gorilla	beringei	beringei	Bwindi	m	75.5	76.6	44	44.6
ITFC	BW065	Gorilla	beringei	beringei	Bwindi	f	61.6	61	35.1	35.4
ITFC	BW069	Gorilla	beringei	beringei	Bwindi	m	81.9	80.5	47.7	47.6
ITFC	BW071	Gorilla	beringei	beringei	Bwindi	m	81.7	79.3	45.6	45.2
ITFC	BW072	Gorilla	beringei	beringei	Bwindi	f		62.2	35.8	35.8
ITFC	BW068	Gorilla	beringei	beringei	Bwindi	m	83.5		49.3
