# Supplementary material for: Frequency of arboreality is correlated with longer hand skeletons in Gorilla: Analysis of a new skeletal sample of Bwindi mountain gorillas
Source: J Anat. 2026 Apr 19;249(3):544–64. doi: 10.1111/joa.70121 (PMC13398981; doi:10.1111/joa.70121)
Supplement: Supplementary file 4 — Data S1. [file JOA-249-544-s002.zip › Digital Lengths.xlsx]

## Sheet: Hand Ray I
Museum	Mus. No.	Genus	Species	Subspecies	Country	Population	Sex	Side	Body mass ML	Radius+Humerus	MC1MAXLN	HPP1MAXLN	SOURCE
MGSP	GP.001	Gorilla	beringei	beringei	Rwanda	Virunga	female		63.6346	619	40.22		This Study
MGSP	GP.019	Gorilla	beringei	beringei	Rwanda	Virunga	male		138.935	746	46.72		This Study
MGSP	GP.026	Gorilla	beringei	beringei	Rwanda	Virunga	male		173.015	806	52.92		This Study
MGSP	GP.033	Gorilla	beringei	beringei	Rwanda	Virunga	male		164.959	746	48.39		This Study
MGSP	GP.034	Gorilla	beringei	beringei	Rwanda	Virunga	male		156.66	784	52.02		This Study
MGSP	GP.036	Gorilla	beringei	beringei	Rwanda	Virunga	male		164.202	762	44.05		This Study
MGSP	GP.037	Gorilla	beringei	beringei	Rwanda	Virunga	male		177.337	793	49.29		This Study
MGSP	GP.038	Gorilla	beringei	beringei	Rwanda	Virunga	female		69.5186	610	44.05		This Study
MGSP	GP.039	Gorilla	beringei	beringei	Rwanda	Virunga	male		161.463	783	49.29		This Study
MGSP	GP.041	Gorilla	beringei	beringei	Rwanda	Virunga	male		146.416	762	40.5		This Study
MGSP	GP.042	Gorilla	beringei	beringei	Rwanda	Virunga	female		83.2047	659	49.33		This Study
MGSP	GP.063	Gorilla	beringei	beringei	Rwanda	Virunga	female		69.9388	658	43.7		This Study
MGSP	GP.070	Gorilla	beringei	beringei	Rwanda	Virunga	female		74.4045	679	44.83		This Study
MGSP	GP.078	Gorilla	beringei	beringei	Rwanda	Virunga	female		93.1118	686	43.4		This Study
MGSP	GP.115	Gorilla	beringei	beringei	Rwanda	Virunga	female		57	626	42.45		This Study
MGSP	GP.116	Gorilla	beringei	beringei	Rwanda	Virunga	female		88	649	41.49		This Study
MGSP	GP.117	Gorilla	beringei	beringei	Rwanda	Virunga	female		73.3623	657	41.38		This Study
MGSP	GP.121	Gorilla	beringei	beringei	Rwanda	Virunga	male		163.417	766	50.63		This Study
MGSP	GP.124	Gorilla	beringei	beringei	Rwanda	Virunga	male		163.482	777	48.49		This Study
MGSP	GP.128	Gorilla	beringei	beringei	Rwanda	Virunga	female		59.0039	640	42.07		This Study
MGSP	GP.130	Gorilla	beringei	beringei	Rwanda	Virunga	male		142.437	774	49.26		This Study
MGSP	GP.131	Gorilla	beringei	beringei	Rwanda	Virunga	female		75.0424	682	41.58		This Study
MGSP	GP.134	Gorilla	beringei	beringei	Rwanda	Virunga	female		68.9059	639	41.58		This Study
MGSP	GP.139	Gorilla	beringei	beringei	Rwanda	Virunga	female		82.9216	672	38.33		This Study
MGSP	GP.143	Gorilla	beringei	beringei	Rwanda	Virunga	female		54	659	40.41		This Study
MGSP	GP.148	Gorilla	beringei	beringei	Rwanda	Virunga	female		64.0373	618	39.8		This Study
MGSP	GP.149	Gorilla	beringei	beringei	Rwanda	Virunga	female		81.2373	690	42.39		This Study
MGSP	GP.150	Gorilla	beringei	beringei	Rwanda	Virunga	male		150.473	799	50.2		This Study
MGSP	GP.153	Gorilla	beringei	beringei	Rwanda	Virunga	female		52.9524	661	40.8		This Study
MGSP	GP.161	Gorilla	beringei	beringei	Rwanda	Virunga	male		148.023	776	48.2		This Study
MGSP	GP.167	Gorilla	beringei	beringei	Rwanda	Virunga	female		76.6486	657	39.47		This Study
MGSP	GP.173	Gorilla	beringei	beringei	Rwanda	Virunga	male		155.964	777	49.43		This Study
MGSP	GP.190	Gorilla	beringei	beringei	Rwanda	Virunga	male		175.407	797	50		This Study
MGSP	GP.191	Gorilla	beringei	beringei	Rwanda	Virunga	male		141.963	792	48.8		This Study
Powell Cotton	CAMI106	Gorilla	gorilla	gorilla		lowland	male		166.375	824	60.44	33.29	This Study
Powell Cotton	CAMI139	Gorilla	gorilla	gorilla		lowland	female		68.2	656	43.86	26.09	This Study
Powell Cotton	FC130	Gorilla	gorilla	gorilla		lowland	male		112.7	745	46.3	29.47	This Study
Powell Cotton	M372	Gorilla	gorilla	gorilla		lowland	male		176.233	815	53.66	28.43	This Study
Powell Cotton	M696	Gorilla	gorilla	gorilla		lowland	female		93.2004	710	44.05	25.75	This Study
Powell Cotton	M840	Gorilla	gorilla	gorilla		lowland	female		99.0286	672	45.66	25.86	This Study
Powell Cotton	M857	Gorilla	gorilla	gorilla		lowland	female		52	681	39.98	21.25	This Study
Powell Cotton	M879	Gorilla	gorilla	gorilla		lowland	male		222.255	879	56.11		This Study
RMCA	63	Gorilla	gorilla	gorilla		lowland	male	Left	138.042	750	48.37	25.23	This Study
RMCA	806	Gorilla	beringei	graueri		High	female		72.0009	663	39.51	21.68	This Study
RMCA	807	Gorilla	beringei	graueri		High	female	Right	68.6583	676	37.83		This Study
RMCA	812	Gorilla	beringei	graueri		High	female	Left	80.0491	646	37.93	21.09	This Study
RMCA	813	Gorilla	beringei	graueri		High	female	Right	84.7945	690	42	19.55	This Study
RMCA	995	Gorilla	beringei	graueri		High	female	Right	92.0636	663	38.52		This Study
RMCA	998	Gorilla	beringei	graueri		High	male	Right	145.478	776	48.88		This Study
RMCA	1000	Gorilla	beringei	graueri		High	male		177.268	789	46.52		This Study
RMCA	1001	Gorilla	beringei	graueri		High	male	Left	171.388	766	46.19		This Study
RMCA	2257	Gorilla	beringei	beringei		Virunga	male	Left	184.781	786	52.5		This Study
RMCA	2263	Gorilla	beringei	beringei		Virunga	female	Right	75.9875	623	41.46	24.2	This Study
RMCA	8607	Gorilla	beringei	beringei		Virunga	female	Right	93.7713	682	45.7		This Study
RMCA	8608	Gorilla	beringei	beringei		Virunga	female	Right	117.626	696	43.28		This Study
RMCA	9291	Gorilla	gorilla		Congo (Lat: -5.3 Long: 12.866)		male	Left			48.27		This Study
RMCA	9581	Gorilla	beringei	graueri		Low	male	Right	257.444		48.59		This Study
RMCA	17202	Gorilla	gorilla	gorilla		lowland	female	Left	68.5781	677	40.09		This Study
RMCA	17785	Gorilla	beringei	graueri		High	male	Left	278		51.11	24.97	This Study
RMCA	18739	Gorilla	beringei	graueri		High	male	Right	164.202	785	45.67		This Study
RMCA	22903	Gorilla	beringei	graueri		High	male		203.745	785	50.21		This Study
RMCA	22924	Gorilla					male	Right			51.08		This Study
RMCA	26206	Gorilla	beringei	graueri		High	male	Right	118.666	770	49.28	24.68	This Study
RMCA	27222	Gorilla	beringei	beringei		Virunga	male	Right	263.35		46.01	25.1	This Study
RMCA	27755	Gorilla	beringei	graueri		Low	female	Right	106.745	633	39.11	23.7	This Study
RMCA	27839	Gorilla	beringei	graueri		Low	female	Right	103.969	630	38.74	23.35	This Study
USNM	174698	Gorilla	gorilla	gorilla		lowland	female		61.1905	638	42.91		This Study
USNM	174722	Gorilla	gorilla	gorilla		lowland	male		126.518	712	49.22		This Study
USNM	176225	Gorilla	gorilla	gorilla		lowland	male		189.817	828	51.47		This Study
USNM	220060	Gorilla	gorilla	gorilla		lowland	female		51.3815	639		24.69	This Study
USNM	220324	Gorilla	gorilla	gorilla		lowland	male		124.128	819	49.76		This Study
USNM	220325	Gorilla	gorilla	gorilla		lowland	male		154.014	790	47.64		This Study
USNM	239883	Gorilla	beringei	beringei		Virunga	male		227.001	801	51.74		This Study
USNM	395636	Gorilla	beringei	beringei		Virunga	male		172.268	777	47.55		This Study
USNM	396934	Gorilla	beringei	beringei		Virunga	male		111.404	793	47.68		This Study
USNM	396935	Gorilla	beringei	beringei		Virunga	female		62.5032	674	43.46		This Study
USNM	397351	Gorilla	beringei	beringei		Virunga	male		172.608	797	47.85		This Study
USNM	545046	Gorilla	beringei	beringei		Virunga	female		47.7356	656	40.7		This Study
ITFC	BW015	Gorilla	beringei	beringei	Uganda	Bwindi	male	Left	140.08	718	54.6	31.3	This Study
ITFC	BW016	Gorilla	beringei	beringei	Uganda	Bwindi	female	Right	59.58	605	38	22.8	This Study
ITFC	BW042	Gorilla	beringei	beringei	Uganda	Bwindi	male	Left	156.53	756	50	27.5	This Study
ITFC	BW043	Gorilla	beringei	beringei	Uganda	Bwindi	male	Right	112.4	759	49.5	29.4	This Study
ITFC	BW046	Gorilla	beringei	beringei	Uganda	Bwindi	female	Left	44.27	621	38.8	19.7	This Study
ITFC	BW047	Gorilla	beringei	beringei	Uganda	Bwindi	male	Left	143.03	759	48.2	28.5	This Study
ITFC	BW048	Gorilla	beringei	beringei	Uganda	Bwindi	male	Right	99.44	749	45.3	23.9	This Study
ITFC	BW049	Gorilla	beringei	beringei	Uganda	Bwindi	female	Left	68.31	615	39.2	22.3	This Study
ITFC	BW050	Gorilla	beringei	beringei	Uganda	Bwindi	female	Left	67.6		40.5		This Study
ITFC	BW052	Gorilla	beringei	beringei	Uganda	Bwindi	male	Left	150.29		49.1	30.8	This Study
ITFC	BW057	Gorilla	beringei	beringei	Uganda	Bwindi	male	Left	148.4	816	52.8	31.6	This Study
ITFC	BW059	Gorilla	beringei	beringei	Uganda	Bwindi	male	Right	146.62	758	51.1	30.9	This Study
ITFC	BW060	Gorilla	beringei	beringei	Uganda	Bwindi	female	Left	69.72	635	40.7	22	This Study
ITFC	BW061	Gorilla	beringei	beringei	Uganda	Bwindi	female	Right	66.91	631	40.8		This Study
ITFC	BW062	Gorilla	beringei	beringei	Uganda	Bwindi	male	Left	141.25	738	43.1		This Study
ITFC	BW063	Gorilla	beringei	beringei	Uganda	Bwindi	male	Right	192.74	807	56.4	26.9	This Study
ITFC	BW064	Gorilla	beringei	beringei	Uganda	Bwindi	male	Left	110.91	728	58.5	28.3	This Study
ITFC	BW065	Gorilla	beringei	beringei	Uganda	Bwindi	female	Left	52.54	618	41	22.4	This Study
ITFC	BW068	Gorilla	beringei	beringei	Uganda	Bwindi	male	Right	149.06	741	49.3	25	This Study
ITFC	BW069	Gorilla	beringei	beringei	Uganda	Bwindi	male	Left	139.5	741	53.4		This Study
ITFC	BW071	Gorilla	beringei	beringei	Uganda	Bwindi	male	Left	138.33	736	51.5	28	This Study
ITFC	BW072	Gorilla	beringei	beringei	Uganda	Bwindi	female	Left	54.32	622	38		This Study
ITFC	BW078	Gorilla	beringei	beringei	Uganda	Bwindi	female	Left	64.85		41.7	22.5	This Study
ITFC	BW079	Gorilla	beringei	v	Uganda	Bwindi	male	Left	194.21		52	29.7	This Study

## Sheet: Hand Ray 2
Museum	Mus. No.	Genus	Species	Subspecies	Country	Population	Sex	Side	Body mass ML	Radius+Humerus	MC2MAXLN	HPP2MAXLN	HIP2MAXLN	SOURCE
MGSP	GP.001	Gorilla	beringei	beringei	Rwanda	Virunga	female		63.6346	619	72.6			This Study
MGSP	GP.019	Gorilla	beringei	beringei	Rwanda	Virunga	male		138.935	746	86.84			This Study
MGSP	GP.026	Gorilla	beringei	beringei	Rwanda	Virunga	male		173.015	806	93.02			This Study
MGSP	GP.033	Gorilla	beringei	beringei	Rwanda	Virunga	male		164.959	746	83.49			This Study
MGSP	GP.034	Gorilla	beringei	beringei	Rwanda	Virunga	male		156.66	784	92.02			This Study
MGSP	GP.036	Gorilla	beringei	beringei	Rwanda	Virunga	male		164.202	762	82.02			This Study
MGSP	GP.037	Gorilla	beringei	beringei	Rwanda	Virunga	male		177.337	793	92			This Study
MGSP	GP.038	Gorilla	beringei	beringei	Rwanda	Virunga	female		69.5186	610	73.83			This Study
MGSP	GP.039	Gorilla	beringei	beringei	Rwanda	Virunga	male		161.463	783	92.34			This Study
MGSP	GP.041	Gorilla	beringei	beringei	Rwanda	Virunga	male		146.416	762	85.8			This Study
MGSP	GP.042	Gorilla	beringei	beringei	Rwanda	Virunga	female		83.2047	659	76.86			This Study
MGSP	GP.045	Gorilla	beringei	beringei	Rwanda	Virunga	male		114.572	777	87.29			This Study
MGSP	GP.063	Gorilla	beringei	beringei	Rwanda	Virunga	female		69.9388	658	75.43			This Study
MGSP	GP.069	Gorilla	beringei	beringei	Rwanda	Virunga	male		181.384	798	90.47			This Study
MGSP	GP.078	Gorilla	beringei	beringei	Rwanda	Virunga	female		93.1118	686	81.78			This Study
MGSP	GP.115	Gorilla	beringei	beringei	Rwanda	Virunga	female		57	626	76.72			This Study
MGSP	GP.116	Gorilla	beringei	beringei	Rwanda	Virunga	female		88	649	74.46			This Study
MGSP	GP.117	Gorilla	beringei	beringei	Rwanda	Virunga	female		73.3623	657	77.41			This Study
MGSP	GP.121	Gorilla	beringei	beringei	Rwanda	Virunga	male		163.417	766	86.87			This Study
MGSP	GP.124	Gorilla	beringei	beringei	Rwanda	Virunga	male		163.482	777	85.85			This Study
MGSP	GP.128	Gorilla	beringei	beringei	Rwanda	Virunga	female		59.0039	640	73.4			This Study
MGSP	GP.130	Gorilla	beringei	beringei	Rwanda	Virunga	male		142.437	774	90.5			This Study
MGSP	GP.131	Gorilla	beringei	beringei	Rwanda	Virunga	female		75.0424	682	80.14			This Study
MGSP	GP.134	Gorilla	beringei	beringei	Rwanda	Virunga	female		68.9059	639	78			This Study
MGSP	GP.139	Gorilla	beringei	beringei	Rwanda	Virunga	female		82.9216	672	75.06			This Study
MGSP	GP.143	Gorilla	beringei	beringei	Rwanda	Virunga	female		54	659	74.93			This Study
MGSP	GP.148	Gorilla	beringei	beringei	Rwanda	Virunga	female		64.0373	618	74.94			This Study
MGSP	GP.149	Gorilla	beringei	beringei	Rwanda	Virunga	female		81.2373	690	79.29			This Study
MGSP	GP.150	Gorilla	beringei	beringei	Rwanda	Virunga	male		150.473	799	92.83			This Study
MGSP	GP.153	Gorilla	beringei	beringei	Rwanda	Virunga	female		52.9524	661	74.4			This Study
MGSP	GP.161	Gorilla	beringei	beringei	Rwanda	Virunga	male		148.023	776	83.1			This Study
MGSP	GP.167	Gorilla	beringei	beringei	Rwanda	Virunga	female		76.6486	657	76			This Study
MGSP	GP.173	Gorilla	beringei	beringei	Rwanda	Virunga	male		155.964	777	88.96			This Study
MGSP	GP.190	Gorilla	beringei	beringei	Rwanda	Virunga	male		175.407	797	91.48			This Study
MGSP	GP.191	Gorilla	beringei	beringei	Rwanda	Virunga	male		141.963	792	87.9			This Study
PC	CAMI106	Gorilla	gorilla	gorilla		lowland	male		166.375	824	107.96	66.36	49.79	This Study
PC	CAMI139	Gorilla	gorilla	gorilla		lowland	female		68.2	656	77.73	47.83	35.98	This Study
PC	FC130	Gorilla	gorilla	gorilla		lowland	male		112.7	745	89.94	54.06	38.59	This Study
PC	M696	Gorilla	gorilla	gorilla		lowland	female		93.2004	710	88.51	50.43	31.56	This Study
PC	M840	Gorilla	gorilla	gorilla		lowland	female		99.0286	672	84.63	54.33	33.86	This Study
PC	M857	Gorilla	gorilla	gorilla		lowland	female		52	681	84.49	44.01	26.12	This Study
PC	M879	Gorilla	gorilla	gorilla		lowland	male		222.255	879	110.09	65.88	45.81	This Study
RMCA	63	Gorilla	gorilla	gorilla		lowland	male	Left	138.042	750	94.87	51.77	32.42	This Study
RMCA	806	Gorilla	beringei	graueri		High	female		72.0009	663	75.3	43.42	29.3	This Study
RMCA	807	Gorilla	beringei	graueri		High	female	Right	68.6583	676	72.32			This Study
RMCA	812	Gorilla	beringei	graueri		High	female	Left	80.0491	646	73.04			This Study
RMCA	813	Gorilla	beringei	graueri		High	female	Right	84.7945	690	78.6			This Study
RMCA	833	Gorilla	beringei	graueri		High	female	Left	66.6154	647	75.05			This Study
RMCA	995	Gorilla	beringei	graueri		High	female	Right	92.0636	663	71.69	42.96		This Study
RMCA	998	Gorilla	beringei	graueri		High	male	Right	145.478	776	88.22			This Study
RMCA	999	Gorilla	beringei	graueri		High	male		177.13	829	90.35			This Study
RMCA	1000	Gorilla	beringei	graueri		High	male		177.268	789	90.07			This Study
RMCA	1001	Gorilla	beringei	graueri		High	male	Left	171.388	766	88.59	51.2		This Study
RMCA	2257	Gorilla	beringei	beringei		Virunga	male	Left	184.781	786	88.11			This Study
RMCA	2263	Gorilla	beringei	beringei		Virunga	female	Right	75.9875	623	75.86			This Study
RMCA	8607	Gorilla	beringei	beringei		Virunga	female		93.7713	682	81.16			This Study
RMCA	8608	Gorilla	beringei	beringei		Virunga	female	Right	117.626	696	76.35			This Study
RMCA	9291	Gorilla	gorilla		Congo (Lat: -5.3 Long: 12.866)		male	Left			99.4			This Study
RMCA	17202	Gorilla	gorilla	gorilla		lowland	female	Left	68.5781	677	85.81			This Study
RMCA	17785	Gorilla	beringei	graueri			male	Left			90.9			This Study
RMCA	18739	Gorilla	beringei	graueri		High	male	Right	164.202	785	83.86			This Study
RMCA	22903	Gorilla	beringei	graueri		High	male	Right	203.745	785	92.47			This Study
RMCA	22924	Gorilla					male	Right			95.02			This Study
RMCA	26206	Gorilla	beringei	graueri		High	male	Right	118.666	770	88.75			This Study
RMCA	27222	Gorilla	beringei	beringei		Virunga	male	Right	263.35		89.41	52.07	33.66	This Study
RMCA	27755	Gorilla	beringei	graueri		Low	female	Left	106.745	633	78.51	46.56	31.96	This Study
RMCA	27839	Gorilla	beringei	graueri		Low	female	Right	103.969	630	75.84			This Study
USNM	174698	Gorilla	gorilla	gorilla		lowland	female		61.1905	638		83.12		This Study
USNM	174722	Gorilla	gorilla	gorilla		lowland	male		126.518	712	99.08	55.04	33.82	This Study
USNM	174723	Gorilla	gorilla	gorilla		lowland	male		111.404	737				This Study
USNM	176225	Gorilla	gorilla	gorilla		lowland	male		189.817	828	102.85	58.59	35.41	This Study
USNM	220060	Gorilla	gorilla	gorilla		lowland	female		51.3815	639		44.32		This Study
USNM	220324	Gorilla	gorilla	gorilla		lowland	male		124.128	819	110.31			This Study
USNM	220325	Gorilla	gorilla	gorilla		lowland	male		154.014	790	93.12	56.58	35.23	This Study
USNM	239883	Gorilla	beringei	beringei		Virunga	male		227.001	801	94.45	52.85	33.26	This Study
USNM	395636	Gorilla	beringei	beringei		Virunga	male		172.268	777	85.02	47.09	32.58	This Study
USNM	396934	Gorilla	beringei	beringei		Virunga	male		111.404	793	84.74	50.26		This Study
USNM	396935	Gorilla	beringei	beringei		Virunga	female		62.5032	674	77.41	46.36	26.8	This Study
USNM	397351	Gorilla	beringei	beringei		Virunga	male		172.608	797	85.71	52.99	32.86	This Study
USNM	545045	Gorilla	beringei	beringei		Virunga	female		62.8345	663	80.29	45.73	29.24	This Study
ITFC	BW015	Gorilla	beringei	beringei	Uganda	Bwindi	male	Left	140.08	718	94.9	53.8	34.7	This Study
ITFC	BW016	Gorilla	beringei	beringei	Uganda	Bwindi	female	Left	59.58	605	73	43.3	27.3	This Study
ITFC	BW042	Gorilla	beringei	beringei	Uganda	Bwindi	male	Left	156.53	756	93	46.8		This Study
ITFC	BW043	Gorilla	beringei	beringei	Uganda	Bwindi	male	Right	112.4	759	90.6	56.2	41.2	This Study
ITFC	BW046	Gorilla	beringei	beringei	Uganda	Bwindi	female	Left	44.27	621	66.5	40		This Study
ITFC	BW047	Gorilla	beringei	beringei	Uganda	Bwindi	male	Left	143.03	759	88.7	59.3	40.2	This Study
ITFC	BW048	Gorilla	beringei	beringei	Uganda	Bwindi	male	Right	99.44	749	89.4	48.1		This Study
ITFC	BW049	Gorilla	beringei	beringei	Uganda	Bwindi	female	Left	68.31	615	73	45.6	31.2	This Study
ITFC	BW050	Gorilla	beringei	beringei	Uganda	Bwindi	female	Left	67.6		73.3	37.2		This Study
ITFC	BW052	Gorilla	beringei	beringei	Uganda	Bwindi	male	Left	150.29		93.9	55.3	39.4	This Study
ITFC	BW057	Gorilla	beringei	beringei	Uganda	Bwindi	male	Left	148.4	816	96.8	59.8	40.7	This Study
ITFC	BW059	Gorilla	beringei	beringei	Uganda	Bwindi	male	Right	146.62	758	94.9			This Study
ITFC	BW060	Gorilla	beringei	beringei	Uganda	Bwindi	female	Left	69.72	635	76.6	45.1	27.8	This Study
ITFC	BW061	Gorilla	beringei	beringei	Uganda	Bwindi	female	Right	66.91	631	78.6	48	32.5	This Study
ITFC	BW062	Gorilla	beringei	beringei	Uganda	Bwindi	male	Left	141.25	738	86.3			This Study
ITFC	BW063	Gorilla	beringei	beringei	Uganda	Bwindi	male	Left	192.74	807	103.7	57.6	37.4	This Study
ITFC	BW064	Gorilla	beringei	beringei	Uganda	Bwindi	male	Right	110.91	728	85.4	51.8	34.7	This Study
ITFC	BW068	Gorilla	beringei	beringei	Uganda	Bwindi	male	Right	149.06	741	89.8	50.5		This Study
ITFC	BW069	Gorilla	beringei	beringei	Uganda	Bwindi	male	Left	139.5	741	88.8	51		This Study
ITFC	BW071	Gorilla	beringei	beringei	Uganda	Bwindi	male	Left	138.33	736	89.6	52.1		This Study
ITFC	BW072	Gorilla	beringei	beringei	Uganda	Bwindi	female	Left	54.32	622	72.3	43.8		This Study

## Sheet: Hand Ray 3
Museum	Mus. No.	Genus	Species	Subspecies	Country	Population	Sex	Side	Body mass ML	Radius+Humerus	MC3MAXLN	HPP3MAXLN	HIP3MAXLN	SOURCE
FMNH	26065	Gorilla	beringei	beringei	Rwanda	Virunga	male		170	776	88.5	56.49		Ruff et al., 2022
FMNH	27550	Gorilla	beringei	graueri	Rwanda	Low	male		132.035	717.5	80.84	57.88		Ruff et al., 2022
FMNH	27551	Gorilla	beringei	graueri	Rwanda	Low	male		159	760	92.2	59.82		Ruff et al., 2022
MCZ	23162	Gorilla	gorilla	gorilla	Rwanda	Low	male		227.826	868	106.37			Ruff et al., 2022
MCZ	23182	Gorilla	beringei	graueri	Rwanda	High	male		287.151	826	101.07			Ruff et al., 2022
MCZ	26850	Gorilla	gorilla	gorilla	Rwanda	lowland	female		83.4479	708	86.75			Ruff et al., 2022
MCZ	29047	Gorilla	gorilla	gorilla	Rwanda	lowland	female		83.8544	675	90.5			Ruff et al., 2022
MCZ	38017	Gorilla	beringei	graueri	Rwanda	High	male		164.924	788	93.05			Ruff et al., 2022
MCZ	38326	Gorilla	gorilla	gorilla	Rwanda	lowland	female		69.0123	678	82.28			Ruff et al., 2022
MGSP	GP.001	Gorilla	beringei	beringei	Rwanda	Virunga	female		63.6346	619	69.54	48.95	34.2	Ruff et al., 2022
MGSP	GP.019	Gorilla	beringei	beringei	Rwanda	Virunga	male		138.935	746	86.76	57.06		Ruff et al., 2022
MGSP	GP.026	Gorilla	beringei	beringei	Rwanda	Virunga	male		173.015	806	90.73			Ruff et al., 2022
MGSP	GP.033	Gorilla	beringei	beringei	Rwanda	Virunga	male		164.959	746		56.36		Ruff et al., 2022
MGSP	GP.034	Gorilla	beringei	beringei	Rwanda	Virunga	male		156.66	784	90.41	60.23		Ruff et al., 2022
MGSP	GP.035	Gorilla	beringei	beringei	Rwanda	Virunga	male		128.711	765	83.09	53.97		Ruff et al., 2022
MGSP	GP.036	Gorilla	beringei	beringei	Rwanda	Virunga	male		164.202	762	81.91			Ruff et al., 2022
MGSP	GP.037	Gorilla	beringei	beringei	Rwanda	Virunga	male		177.337	793	89.85	57.14		Ruff et al., 2022
MGSP	GP.038	Gorilla	beringei	beringei	Rwanda	Virunga	female		69.5186	610	70.08			Ruff et al., 2022
MGSP	GP.039	Gorilla	beringei	beringei	Rwanda	Virunga	male		161.463	783	90.88	59.48		Ruff et al., 2022
MGSP	GP.041	Gorilla	beringei	beringei	Rwanda	Virunga	male		146.416	762	87.26			Ruff et al., 2022
MGSP	GP.042	Gorilla	beringei	beringei	Rwanda	Virunga	female		83.2047	659	76.57			Ruff et al., 2022
MGSP	GP.063	Gorilla	beringei	beringei	Rwanda	Virunga	female		69.9388	658	72.9			Ruff et al., 2022
MGSP	GP.069	Gorilla	beringei	beringei	Rwanda	Virunga	male		181.384	798	91.41	58.56		Ruff et al., 2022
MGSP	GP.078	Gorilla	beringei	beringei	Rwanda	Virunga	female		93.1118	686	80.38			Ruff et al., 2022
MGSP	GP.115	Gorilla	beringei	beringei	Rwanda	Virunga	female		57	626	74.65	49.66		Ruff et al., 2022
MGSP	GP.116	Gorilla	beringei	beringei	Rwanda	Virunga	female		88	649	74.67			Ruff et al., 2022
MGSP	GP.117	Gorilla	beringei	beringei	Rwanda	Virunga	female		73.3623	657	77.97	50.05		Ruff et al., 2022
MGSP	GP.121	Gorilla	beringei	beringei	Rwanda	Virunga	male		163.417	766	85.73	57.31		Ruff et al., 2022
MGSP	GP.124	Gorilla	beringei	beringei	Rwanda	Virunga	male		163.482	777	83.53			Ruff et al., 2022
MGSP	GP.128	Gorilla	beringei	beringei	Rwanda	Virunga	female		59.0039	640	72.87	49.21		Ruff et al., 2022
MGSP	GP.130	Gorilla	beringei	beringei	Rwanda	Virunga	male		142.437	774	89.19	57.79		Ruff et al., 2022
MGSP	GP.131	Gorilla	beringei	beringei	Rwanda	Virunga	female		75.0424	682	79.97	50.8		Ruff et al., 2022
MGSP	GP.134	Gorilla	beringei	beringei	Rwanda	Virunga	female		68.9059	639	78.9	52.9		Ruff et al., 2022
MGSP	GP.139	Gorilla	beringei	beringei	Rwanda	Virunga	female		82.9216	672	75.56			Ruff et al., 2022
MGSP	GP.143	Gorilla	beringei	beringei	Rwanda	Virunga	female		54	659	73.8	49.9		Ruff et al., 2022
MGSP	GP.148	Gorilla	beringei	beringei	Rwanda	Virunga	female		64.0373	618	75.08	50.79		Ruff et al., 2022
MGSP	GP.149	Gorilla	beringei	beringei	Rwanda	Virunga	female		81.2373	690	80.67	51.24	36.81	Ruff et al., 2022
MGSP	GP.150	Gorilla	beringei	beringei	Rwanda	Virunga	male		150.473	799	92.09	59.26	42.23	Ruff et al., 2022
MGSP	GP.153	Gorilla	beringei	beringei	Rwanda	Virunga	female		52.9524	661	74.22	49.6	35.41	Ruff et al., 2022
MGSP	GP.161	Gorilla	beringei	beringei	Rwanda	Virunga	male		148.023	776	84.47	53.86	37.84	Ruff et al., 2022
MGSP	GP.167	Gorilla	beringei	beringei	Rwanda	Virunga	female		76.6486	657	76.45	50.01		Ruff et al., 2022
MGSP	GP.173	Gorilla	beringei	beringei	Rwanda	Virunga	male		155.964	777	87.89	55.99	38.63	Ruff et al., 2022
MGSP	GP.190	Gorilla	beringei	beringei	Rwanda	Virunga	male		175.407	797	89.46			Ruff et al., 2022
MGSP	GP.191	Gorilla	beringei	beringei	Rwanda	Virunga	male		141.963	792	87.05			Ruff et al., 2022
NHM	1779	Gorilla	beringei	graueri		High	male		217.261	764	81.72	56.53		Ruff et al., 2022
NHM	3112/ST1649	Gorilla	beringei	graueri		High	female		76.7496	670	70.34			Ruff et al., 2022
NHM	GR.II.M	Gorilla	beringei	graueri		High	male		176.853	787	87.04	52.83		Ruff et al., 2022
NHM	ST 666 Gr.IV	Gorilla	beringei	graueri		High	female		73.1772	652	87.83			Ruff et al., 2022
NRM	NRM611930	Gorilla	beringei	beringei		Virunga	female		81.3201	647	75.42	53.6		Ruff et al., 2022
NRM	NRM612018	Gorilla	beringei	graueri		High	male		206.507	819	93.15			Ruff et al., 2022
NRM	NRM620431	Gorilla	beringei	beringei		Virunga	male		152	806	90.74	58.51	42.1	Ruff et al., 2022
NRM	NRM620537	Gorilla	beringei	beringei		Virunga	male		172.4	786	86.03	54.67		Ruff et al., 2022
NRM	NRM630739	Gorilla	beringei	beringei		Virunga	female		65.8035	655	72.98	47.26		Ruff et al., 2022
NRM	NRM630840	Gorilla	beringei	beringei		Virunga	male		176.164	812	88.47	59.33		Ruff et al., 2022
NRM	NRM631028	Gorilla	beringei	beringei		Virunga	female		97.5	709	84.88	52.68		Ruff et al., 2022
NRM	NRM631042	Gorilla	beringei	beringei		Virunga	female		82.3976	675	75.39	51.13		Ruff et al., 2022
NRM	NRM640638	Gorilla	beringei	beringei		Virunga	male		157.14	762	81.63	54.45		Ruff et al., 2022
PC	CAMI106	Gorilla	gorilla	gorilla		lowland	male		166.375	824	105.72	69.54	51.64	Ruff et al., 2022
PC	CAMI107	Gorilla	gorilla	gorilla		lowland	male		136.181	745	102	65.96		Ruff et al., 2022
PC	CAMI134	Gorilla	gorilla	gorilla		lowland	male		172.336	775	96.76	60.56		Ruff et al., 2022
PC	CAMI139	Gorilla	gorilla	gorilla		lowland	female		68.2	656	79.01	51.18	36.24	Ruff et al., 2022
PC	CAMI208	Gorilla	gorilla	gorilla		lowland	male		140.912	728	92.5	62.57		Ruff et al., 2022
PC	CAMI44	Gorilla	gorilla	gorilla		lowland	female		63.9538	639	81	55.21		Ruff et al., 2022
PC	CAMI95	Gorilla	gorilla	gorilla		lowland	female		80.0098	677	87.36	57.26		Ruff et al., 2022
PC	CAMI96	Gorilla	gorilla	gorilla		lowland	female		66.8033	687	83.95	55.82		Ruff et al., 2022
PC	CAMI98	Gorilla	gorilla	gorilla		lowland	female		99.3956	674	83.8	56.63		Ruff et al., 2022
PC	CAMI99	Gorilla	gorilla	gorilla		lowland	male		170.108	782	94.38	64.46		Ruff et al., 2022
PC	FC123	Gorilla	gorilla	gorilla		lowland	male		159.339	790	102.54	64.41		Ruff et al., 2022
PC	FC130	Gorilla	gorilla	gorilla		lowland	male		112.7	745	86.84	56.67	39.31	Ruff et al., 2022
PC	FC146	Gorilla	gorilla	gorilla		lowland	female		58.1604	705	85.77	58.19		Ruff et al., 2022
PC	M119s1	Gorilla	gorilla	gorilla		lowland	male		153.95	849	101	60.39		Ruff et al., 2022
PC	M135	Gorilla	gorilla	gorilla		lowland	male		182.511	804	94.46	62.58		Ruff et al., 2022
PC	M20	Gorilla	gorilla	gorilla		lowland	male		132.337	784	101	68.74		Ruff et al., 2022
PC	M300	Gorilla	gorilla	gorilla		lowland	female		87.3242	740	85.59	56.2		Ruff et al., 2022
PC	M329	Gorilla	gorilla	gorilla		lowland	female		90.7652	696	83.05	51.92		Ruff et al., 2022
PC	M372	Gorilla	gorilla	gorilla		lowland	male		176.233	815	99.1	63.23	42.13	Ruff et al., 2022
PC	M470	Gorilla	gorilla	gorilla		lowland	female		61.4173	661	80.83	50.99		Ruff et al., 2022
PC	M58	Gorilla	gorilla	gorilla		lowland	female		51.8435	672	82.17	52.93		Ruff et al., 2022
PC	M687	Gorilla	gorilla	gorilla		lowland	male		159.403	777	96.83	59.66		Ruff et al., 2022
PC	M696	Gorilla	gorilla	gorilla		lowland	female		93.2004	710	85.86	56.82	40.5	Ruff et al., 2022
PC	M720	Gorilla	gorilla	gorilla		lowland	male		194.579	885	107.12	70.93		Ruff et al., 2022
PC	M729s1	Gorilla	gorilla	gorilla		lowland	male		192.371	830	96.34	64.12		Ruff et al., 2022
PC	M729s2	Gorilla	gorilla	gorilla		lowland	female		63.6394	700	84.97	53.38		Ruff et al., 2022
PC	M755	Gorilla	gorilla	gorilla		lowland	female		87.7859	707	87.87	54.89		Ruff et al., 2022
PC	M835	Gorilla	gorilla	gorilla		lowland	male		168	853	97	62.7		Ruff et al., 2022
PC	M840	Gorilla	gorilla	gorilla		lowland	female		99.0286	672	86.25	57.05	41.35	Ruff et al., 2022
PC	M847s1	Gorilla	gorilla	gorilla		lowland	female		72.5077	712	85	55.79		Ruff et al., 2022
PC	M854	Gorilla	gorilla	gorilla		lowland	male		108	783	96	59.91		Ruff et al., 2022
PC	M856	Gorilla	gorilla	gorilla		lowland	female		65	650	81.21	55.16		Ruff et al., 2022
PC	M857	Gorilla	gorilla	gorilla		lowland	female		52	681	84.55	50.86	34.02	Ruff et al., 2022
PC	M862	Gorilla	gorilla	gorilla		lowland	male		131.905	734	85	55.67		Ruff et al., 2022
PC	M875	Gorilla	gorilla	gorilla		lowland	male		173.356	844	99.11	65.55		Ruff et al., 2022
PC	M878	Gorilla	gorilla	gorilla		lowland	female		59.8989	665	80.5	53.6		Ruff et al., 2022
PC	M879	Gorilla	gorilla	gorilla		lowland	male		222.255	879	112.89	69.83	47.3	Ruff et al., 2022
PC	M89	Gorilla	gorilla	gorilla		lowland	female		71.1275	652	81.54	54.94		Ruff et al., 2022
PC	M932	Gorilla	gorilla	gorilla		lowland	female		109.081	677	92.25	58.64		Ruff et al., 2022
PC	M95	Gorilla	gorilla	gorilla		lowland	female		116.514	703	93.36	59.38		Ruff et al., 2022
PC	M98	Gorilla	gorilla	gorilla		lowland	female		23.839		57.37			Ruff et al., 2022
PC	MI28	Gorilla	gorilla	gorilla		lowland	male		191.566	819	100.38	66.4		Ruff et al., 2022
PC	ZII64	Gorilla	gorilla	gorilla		lowland	male		186.162	832	104.46	66.28		Ruff et al., 2022
RBINS	4906	Gorilla	beringei	graueri		High	male		255.108	892	89.39	67.14		Ruff et al., 2022
RBINS	19929	Gorilla	beringei	graueri		High	female		86.9894	660	68.97	56.4		Ruff et al., 2022
RBINS	19930	Gorilla	beringei	graueri		High	male		168.969	858	89.37	64.3		Ruff et al., 2022
RBINS	IG-12132-R-1583-S	Gorilla	beringei	graueri		Low	female		102.883	642	85.21	56.06		Ruff et al., 2022
RBINS	R-7503	Gorilla	beringei	graueri		Low	male		151.028	749	94.5			Ruff et al., 2022
RMCA	63	Gorilla	gorilla	gorilla		lowland	male	Left	138.042	750	93.77	58.89	38.8	Ruff et al., 2022
RMCA	806	Gorilla	beringei	graueri		High	female	Left	72.0009	663	74.81	51.45	36.62	Ruff et al., 2022
RMCA	807	Gorilla	beringei	graueri		High	female	Right	68.6583	676	71.32	49.82	34.45	Ruff et al., 2022
RMCA	812	Gorilla	beringei	graueri		High	female	Right	80.0491	646	70.41	48.1	35.4	Ruff et al., 2022
RMCA	813	Gorilla	beringei	graueri		High	female	Right	84.7945	690	75.92	49.29		Ruff et al., 2022
RMCA	833	Gorilla	beringei	graueri		High	female	Left	66.6154	647	71.83	51.17		Ruff et al., 2022
RMCA	994	Gorilla	beringei	graueri		High	male		190.398	819	86.4	61.78		Ruff et al., 2022
RMCA	995	Gorilla	beringei	graueri		High	female	Right	92.0636	663	69.94	47.88		Ruff et al., 2022
RMCA	998	Gorilla	beringei	graueri		High	male		145.478	776	87.87	60.08		Ruff et al., 2022
RMCA	999	Gorilla	beringei	graueri		High	male	Right	177.13	829	92.38	58.21		Ruff et al., 2022
RMCA	1000	Gorilla	beringei	graueri		High	male		177.268	789	82.73	58.37		Ruff et al., 2022
RMCA	1001	Gorilla	beringei	graueri		High	male	Left	171.388	766	83.68	58.88	12.58	Ruff et al., 2022
RMCA	2257	Gorilla	beringei	beringei		Virunga	male	Left	184.781	786	86.62	57.89		Ruff et al., 2022
RMCA	2263	Gorilla	beringei	beringei		Virunga	female		75.9875	623	75.41	50.17		Ruff et al., 2022
RMCA	8187	Gorilla	beringei	graueri		Low	male		224.338	813	83.75	62.6		Ruff et al., 2022
RMCA	8607	Gorilla	beringei	beringei		Virunga	female	Right	93.7713	682	80.13	54.35		Ruff et al., 2022
RMCA	8608	Gorilla	beringei	beringei		Virunga	female	Right	117.626	696	79.66	53.47		Ruff et al., 2022
RMCA	9291	Gorilla	gorilla		Congo (Lat: -5.3 Long: 12.866)		male	Left			94.13			This Study
RMCA	9405	Gorilla	beringei	graueri		High	male		217.261	853				Ruff et al., 2022
RMCA	9581	Gorilla	beringei	graueri		Low	male	Left	257.444		91.4	61.73		Ruff et al., 2022
RMCA	15290	Gorilla	beringei	graueri		High	female		89.8212	666	75.94	53.93		Ruff et al., 2022
RMCA	17202	Gorilla	gorilla	gorilla		lowland	female	Right	68.5781	677	84.98	52.52		Ruff et al., 2022
RMCA	17785	Gorilla	beringei	graueri			male	Left			94.89	60.15	44.23	Ruff et al., 2022
RMCA	18739	Gorilla	beringei	graueri		High	male	Right	164.202	785	82.15	59.89		Ruff et al., 2022
RMCA	20086	Gorilla	beringei	graueri		High	male		178.308	789	88.42			Ruff et al., 2022
RMCA	22761	Gorilla	beringei	graueri		High	male		185.071		93.86	59.58		Ruff et al., 2022
RMCA	22903	Gorilla	beringei	graueri		High	male	Right	203.745		81.86			This Study
RMCA	22924	Gorilla					male	Right			75.49			This Study
RMCA	26206	Gorilla	beringei	graueri		High	male	Right	118.666	770	85.28	62.7		Ruff et al., 2022
RMCA	27222	Gorilla	beringei	beringei		Virunga	male	Right	263.35		83.74	60.27	41.02	This Study
RMCA	27755	Gorilla	beringei	graueri		Low	female	Left	106.745	633	76.12	52.26	38.39	This Study
RMCA	27839	Gorilla	beringei	graueri		Low	female	Right	103.969	630	69.72	51.54	36.36	Ruff et al., 2022
USNM	174698	Gorilla	gorilla	gorilla		lowland	female		61.1905	638	80.73	53.36		Ruff et al., 2022
USNM	174722	Gorilla	gorilla	gorilla		lowland	male		126.518	712	94.8	60.13	39.96	Ruff et al., 2022
USNM	176225	Gorilla	gorilla	gorilla		lowland	male		189.817	828	96.7	62.57	43.64	Ruff et al., 2022
USNM	220324	Gorilla	gorilla	gorilla		lowland	male		124.128	819	109.36	70.5		Ruff et al., 2022
USNM	220325	Gorilla	gorilla	gorilla		lowland	male		154.014	790	96.13	59.79	43.04	Ruff et al., 2022
USNM	239883	Gorilla	beringei	beringei		Virunga	male		227.001	801	92.78	60.04	40.8	Ruff et al., 2022
USNM	395636	Gorilla	beringei	beringei		Virunga	male		172.268	777	87.93	58.32	39.52	Ruff et al., 2022
USNM	396934	Gorilla	beringei	beringei		Virunga	male		111.404	793	85.46	55.59		Ruff et al., 2022
USNM	396935	Gorilla	beringei	beringei		Virunga	female		62.5032	674	76.98	51.89		Ruff et al., 2022
USNM	397351	Gorilla	beringei	beringei		Virunga	male		172.608	797	89.68	59.95	39.15	Ruff et al., 2022
USNM	545045	Gorilla	beringei	beringei		Virunga	female		62.8345	663	71.83			Ruff et al., 2022
USNM	545046	Gorilla	beringei	beringei		Virunga	female		47.7356	656	74.98			Ruff et al., 2022
ITFC	BW015	Gorilla	beringei	beringei	Uganda	Bwindi	male	Left	140.08	718	94.8	61.8	42.3	This Study
ITFC	BW016	Gorilla	beringei	beringei	Uganda	Bwindi	female	Right	59.58	605	73.7	49.6	42.4	This Study
ITFC	BW042	Gorilla	beringei	beringei	Uganda	Bwindi	male	Left	156.53	756	93.9	55.7		This Study
ITFC	BW043	Gorilla	beringei	beringei	Uganda	Bwindi	male	Right	112.4	759	88.4	57.4	41.3	This Study
ITFC	BW045	Gorilla	beringei	beringei	Uganda	Bwindi	female				68.1			This Study
ITFC	BW046	Gorilla	beringei	beringei	Uganda	Bwindi	female	Left	44.27	621	71.5	45.7		This Study
ITFC	BW047	Gorilla	beringei	beringei	Uganda	Bwindi	male	Left	143.03	759	87.6	57.4	37.7	This Study
ITFC	BW048	Gorilla	beringei	beringei	Uganda	Bwindi	male	Right	99.44	749	86.9	58.3	39.9	This Study
ITFC	BW049	Gorilla	beringei	beringei	Uganda	Bwindi	female	Left	68.31	615	75.2	47.8	33.4	This Study
ITFC	BW050	Gorilla	beringei	beringei	Uganda	Bwindi	female	Right	67.6		75.9	48.9		This Study
ITFC	BW052	Gorilla	beringei	beringei	Uganda	Bwindi	male	Left	150.29		93.3	56.7		This Study
ITFC	BW057	Gorilla	beringei	beringei	Uganda	Bwindi	male	Left	148.4	816	95.4	62	42.5	This Study
ITFC	BW059	Gorilla	beringei	beringei	Uganda	Bwindi	male	Right	146.62	758	94.5	58.9	39.7	This Study
ITFC	BW060	Gorilla	beringei	beringei	Uganda	Bwindi	female	Left	69.72	635	79	45.1	27.8	This Study
ITFC	BW061	Gorilla	beringei	beringei	Uganda	Bwindi	female	Right	66.91	631	77	51.3	35	This Study
ITFC	BW062	Gorilla	beringei	beringei	Uganda	Bwindi	male	Left	141.25	738	86.2	55.7		This Study
ITFC	BW063	Gorilla	beringei	beringei	Uganda	Bwindi	male	Left	192.74	807	106.9	65.3	44.8	This Study
ITFC	BW064	Gorilla	beringei	beringei	Uganda	Bwindi	male	Right	110.91	728	87.1	57.5	39.5	This Study
ITFC	BW065	Gorilla	beringei	beringei	Uganda	Bwindi	female	Right	52.54	618	81.5	53	36	This Study
ITFC	BW068	Gorilla	beringei	beringei	Uganda	Bwindi	male	Right	149.06	741	90.4	57.3	20.3	This Study
ITFC	BW069	Gorilla	beringei	beringei	Uganda	Bwindi	male	Left	139.5	741	93	56.6		This Study
ITFC	BW071	Gorilla	beringei	beringei	Uganda	Bwindi	male		138.33	736	86		33.9	This Study
ITFC	BW072	Gorilla	beringei	beringei	Uganda	Bwindi	female	Left	54.32	622	72.8	50.2	35.3	This Study
ITFC	BW078	Gorilla	beringei	beringei	Uganda	Bwindi	female	Left	64.85		78.3	50.8	27.9	This Study
ITFC	BW079	Gorilla	beringei	v	Uganda	Bwindi	male	Left	194.21		95.3	62.4	43.4	This Study

## Sheet: Hand Ray 4
Museum	Mus. No.	Genus	Species	Subspecies	Country	Population	Sex	Side	Body mass ML	Radius+Humerus	MC4MAXLN	HPP4MAXLN	HIP4MAXLN	Source
MGSP	GP.001	Gorilla	beringei	beringei	Rwanda	Virunga	female		63.6346	619	68.25			This Study
MGSP	GP.019	Gorilla	beringei	beringei	Rwanda	Virunga	male		138.935	746	83.13			This Study
MGSP	GP.026	Gorilla	beringei	beringei	Rwanda	Virunga	male		173.015	806	89.66			This Study
MGSP	GP.033	Gorilla	beringei	beringei	Rwanda	Virunga	male		164.959	746	69..43			This Study
MGSP	GP.034	Gorilla	beringei	beringei	Rwanda	Virunga	male		156.66	784	87.39			This Study
MGSP	GP.036	Gorilla	beringei	beringei	Rwanda	Virunga	male		164.202	762	77.5			This Study
MGSP	GP.037	Gorilla	beringei	beringei	Rwanda	Virunga	male		177.337	793	85.97			This Study
MGSP	GP.038	Gorilla	beringei	beringei	Rwanda	Virunga	female		69.5186	610	67.17			This Study
MGSP	GP.039	Gorilla	beringei	beringei	Rwanda	Virunga	male		161.463	783	87.02			This Study
MGSP	GP.041	Gorilla	beringei	beringei	Rwanda	Virunga	male		146.416	762	78.35			This Study
MGSP	GP.042	Gorilla	beringei	beringei	Rwanda	Virunga	female		83.2047	659	72.92			This Study
MGSP	GP.063	Gorilla	beringei	beringei	Rwanda	Virunga	female		69.9388	658	68.78			This Study
MGSP	GP.069	Gorilla	beringei	beringei	Rwanda	Virunga	male		181.384	798	86.46			This Study
MGSP	GP.078	Gorilla	beringei	beringei	Rwanda	Virunga	female		93.1118	686	76.09			This Study
MGSP	GP.115	Gorilla	beringei	beringei	Rwanda	Virunga	female		57	626	69.81			This Study
MGSP	GP.116	Gorilla	beringei	beringei	Rwanda	Virunga	female		88	649	70.69			This Study
MGSP	GP.117	Gorilla	beringei	beringei	Rwanda	Virunga	female		73.3623	657	71.7			This Study
MGSP	GP.121	Gorilla	beringei	beringei	Rwanda	Virunga	male		163.417	766	82.5			This Study
MGSP	GP.124	Gorilla	beringei	beringei	Rwanda	Virunga	male		163.482	777	83.36			This Study
MGSP	GP.128	Gorilla	beringei	beringei	Rwanda	Virunga	female		59.0039	640	68.43			This Study
MGSP	GP.130	Gorilla	beringei	beringei	Rwanda	Virunga	male		142.437	774	82.56			This Study
MGSP	GP.131	Gorilla	beringei	beringei	Rwanda	Virunga	female		75.0424	682	78.1			This Study
MGSP	GP.134	Gorilla	beringei	beringei	Rwanda	Virunga	female		68.9059	639	74.85			This Study
MGSP	GP.139	Gorilla	beringei	beringei	Rwanda	Virunga	female		82.9216	672	71.56			This Study
MGSP	GP.143	Gorilla	beringei	beringei	Rwanda	Virunga	female		54	659	69.76			This Study
MGSP	GP.148	Gorilla	beringei	beringei	Rwanda	Virunga	female		64.0373	618	69.34			This Study
MGSP	GP.149	Gorilla	beringei	beringei	Rwanda	Virunga	female		81.2373	690	75			This Study
MGSP	GP.150	Gorilla	beringei	beringei	Rwanda	Virunga	male		150.473	799	87.1			This Study
MGSP	GP.153	Gorilla	beringei	beringei	Rwanda	Virunga	female		52.9524	661	70.55			This Study
MGSP	GP.161	Gorilla	beringei	beringei	Rwanda	Virunga	male		148.023	776	78.8			This Study
MGSP	GP.167	Gorilla	beringei	beringei	Rwanda	Virunga	female		76.6486	657	74.98			This Study
MGSP	GP.173	Gorilla	beringei	beringei	Rwanda	Virunga	male		155.964	777	82.87			This Study
MGSP	GP.190	Gorilla	beringei	beringei	Rwanda	Virunga	male		175.407	797	84.21			This Study
MGSP	GP.191	Gorilla	beringei	beringei	Rwanda	Virunga	male		141.963	792	82.6			This Study
PC	CAMI106	Gorilla	gorilla	gorilla		lowland	male		166.375	824	99.05	63.21	41.35	This Study
PC	CAMI139	Gorilla	gorilla	gorilla		lowland	female		68.2	656	74.89	46.78	30.49	This Study
PC	FC130	Gorilla	gorilla	gorilla		lowland	male		112.7	745	80.67	50.44	32.6	This Study
PC	M372	Gorilla	gorilla	gorilla		lowland	male		176.233	815	92.33	60.44	40.46	This Study
PC	M696	Gorilla	gorilla	gorilla		lowland	female		93.2004	710	81.91	53.2	39.03	This Study
PC	M840	Gorilla	gorilla	gorilla		lowland	female		99.0286	672	79.13	52.19	39.76	This Study
PC	M857	Gorilla	gorilla	gorilla		lowland	female		52	681	81.66	47.93	32.64	This Study
PC	M879	Gorilla	gorilla	gorilla		lowland	male		222.255	879	107.14	59.17	37.12	This Study
RMCA	63	Gorilla	gorilla	gorilla		lowland	male	Left	138.042	750	87.55	54.26	36.28	This Study
RMCA	806	Gorilla	beringei	graueri		High	female	Left	72.0009	663	72.04	51.47	37.47	This Study
RMCA	807	Gorilla	beringei	graueri		High	female	Right	68.6583	676	65.82			This Study
RMCA	812	Gorilla	beringei	graueri		High	female	Left	80.0491	646	66.8			This Study
RMCA	813	Gorilla	beringei	graueri		High	female	Right	84.7945	690	74.34			This Study
RMCA	833	Gorilla	beringei	graueri		High	female	Left	66.6154	647	68.12			This Study
RMCA	994	Gorilla	beringei	graueri		High	male		190.398	819				This Study
RMCA	995	Gorilla	beringei	graueri		High	female	Right	92.0636	663	66.73	43.37		This Study
RMCA	998	Gorilla	beringei	graueri		High	male	Right	145.478	776	83.03			This Study
RMCA	999	Gorilla	beringei	graueri		High	male		177.13	829	86.36			This Study
RMCA	1000	Gorilla	beringei	graueri		High	male		177.268	789	79			This Study
RMCA	1001	Gorilla	beringei	graueri		High	male	Left	171.388	766	78.98	56.84		This Study
RMCA	2257	Gorilla	beringei	beringei		Virunga	male	Left	184.781	786	84.04			This Study
RMCA	2258	Gorilla	beringei	beringei		Virunga	female	Left	59.5452	653	55.5			This Study
RMCA	2260	Gorilla	beringei	beringei		Virunga	male		201.539	801				This Study
RMCA	2263	Gorilla	beringei	beringei		Virunga	female	Right	75.9875	623	71.36			This Study
RMCA	8187	Gorilla	beringei	graueri		Low	male		224.338	813				This Study
RMCA	8607	Gorilla	beringei	beringei		Virunga	female	Right	93.7713	682	76.79			This Study
RMCA	8608	Gorilla	beringei	beringei		Virunga	female	Right	117.626	696	75.13			This Study
RMCA	9405	Gorilla	beringei	graueri		High	male		217.261	853				This Study
RMCA	9581	Gorilla	beringei	graueri		Low	male	Left	257.444		88.78			This Study
RMCA	15290	Gorilla	beringei	graueri		High	female		89.8212	666				This Study
RMCA	17202	Gorilla	gorilla	gorilla		lowland	female	Right	68.5781	677	79.42			This Study
RMCA	17785	Gorilla	beringei	graueri			male	Left			89.59			This Study
RMCA	18739	Gorilla	beringei	graueri		High	male	Right	164.202	785	78.8			This Study
RMCA	20085	Gorilla	beringei	graueri		High	male		216.462	830				This Study
RMCA	20086	Gorilla	beringei	graueri		High	male		178.308	789				This Study
RMCA	22761	Gorilla	beringei	graueri		High	male		185.071	816				This Study
RMCA	22903	Gorilla	beringei	graueri		High	male		203.745	785				This Study
RMCA	26206	Gorilla	beringei	graueri		High	male	Right	118.666	770	84.26			This Study
RMCA	27222	Gorilla	beringei	beringei		Virunga	male	Right	263.35		81.18	58.34	40.79	This Study
RMCA	27755	Gorilla	beringei	graueri		Low	female	Left	106.745	633	68.9	49.53	35.62	This Study
RMCA	27756	Gorilla	beringei	graueri		Low	female		60.2509	651				This Study
RMCA	27839	Gorilla	beringei	graueri		Low	female	Right	103.969	630	68.24			This Study
RMCA	27840	Gorilla	beringei	graueri		Low	female		79.8437	636				This Study
USNM	154553	Gorilla	gorilla	gorilla		lowland	male		108.243	731				This Study
USNM	174698	Gorilla	gorilla	gorilla		lowland	female		61.1905	638				This Study
USNM	174722	Gorilla	gorilla	gorilla		lowland	male		126.518	712	91.43			This Study
USNM	174723	Gorilla	gorilla	gorilla		lowland	male		111.404	737				This Study
USNM	176225	Gorilla	gorilla	gorilla		lowland	male		189.817	828	94.22			This Study
USNM	220060	Gorilla	gorilla	gorilla		lowland	female		51.3815	639	74.34	46.87		This Study
USNM	220324	Gorilla	gorilla	gorilla		lowland	male		124.128	819	102.57			This Study
USNM	220325	Gorilla	gorilla	gorilla		lowland	male		154.014	790				This Study
USNM	239883	Gorilla	beringei	beringei		Virunga	male		227.001	801	87.81			This Study
USNM	395636	Gorilla	beringei	beringei		Virunga	male		172.268	777	83.97			This Study
USNM	396934	Gorilla	beringei	beringei		Virunga	male		111.404	793	79.92			This Study
USNM	396935	Gorilla	beringei	beringei		Virunga	female		62.5032	674	74.27			This Study
USNM	397351	Gorilla	beringei	beringei		Virunga	male		172.608	797	83.43			This Study
USNM	545038	Gorilla	beringei	beringei		Virunga	female		107.957	702				This Study
USNM	545039	Gorilla	beringei	beringei		Virunga	male		142.141	758				This Study
USNM	545042	Gorilla	beringei	beringei		Virunga	female		64.172	639				This Study
USNM	545045	Gorilla	beringei	beringei		Virunga	female		62.8345	663	74.03			This Study
USNM	545046	Gorilla	beringei	beringei		Virunga	female		47.7356	656				This Study
ITFC	BW015	Gorilla	beringei	beringei	Uganda	Bwindi	male	Left	140.08	718	91.9	57.2	40	This Study
ITFC	BW016	Gorilla	beringei	beringei	Uganda	Bwindi	female	Right	59.58	605	69.7	43.2	27.3	This Study
ITFC	BW042	Gorilla	beringei	beringei	Uganda	Bwindi	male		156.53	756	88.7	56.9		This Study
ITFC	BW043	Gorilla	beringei	beringei	Uganda	Bwindi	male	Right	112.4	759	87.6	49.9	33.4	This Study
ITFC	BW046	Gorilla	beringei	beringei	Uganda	Bwindi	female	Left	44.27	621	68.6	44.8		This Study
ITFC	BW047	Gorilla	beringei	beringei	Uganda	Bwindi	male	Left	143.03	759	87.6	50.1	32.2	This Study
ITFC	BW048	Gorilla	beringei	beringei	Uganda	Bwindi	male	Right	99.44	749	85.3	56.2	38.2	This Study
ITFC	BW049	Gorilla	beringei	beringei	Uganda	Bwindi	female	Left	68.31	615	70.8	41.3	26.9	This Study
ITFC	BW050	Gorilla	beringei	beringei	Uganda	Bwindi	female	Left	67.6		74.1			This Study
ITFC	BW052	Gorilla	beringei	beringei	Uganda	Bwindi	male	Left	150.29		90	49.9		This Study
ITFC	BW057	Gorilla	beringei	beringei	Uganda	Bwindi	male	Left	148.4	816	90.4	54.9	36.6	This Study
ITFC	BW059	Gorilla	beringei	beringei	Uganda	Bwindi	male	Right	146.62	758	89.3	53.4		This Study
ITFC	BW060	Gorilla	beringei	beringei	Uganda	Bwindi	female	Left	69.72	635	73.3	49.7	33.9	This Study
ITFC	BW061	Gorilla	beringei	beringei	Uganda	Bwindi	female	Right	66.91	631	74.2	48.5		This Study
ITFC	BW062	Gorilla	beringei	beringei	Uganda	Bwindi	male	Left	141.25	738	81.1			This Study
ITFC	BW063	Gorilla	beringei	beringei	Uganda	Bwindi	male	Left	192.74	807	100.5	63.1	43.6	This Study
ITFC	BW064	Gorilla	beringei	beringei	Uganda	Bwindi	male	Left	110.91	728	82	53.6	37.1	This Study
ITFC	BW065	Gorilla	beringei	beringei	Uganda	Bwindi	female	Left	52.54	618	76.2	48.7		This Study
ITFC	BW068	Gorilla	beringei	beringei	Uganda	Bwindi	male	Right	149.06	741	85.4	54		This Study
ITFC	BW069	Gorilla	beringei	beringei	Uganda	Bwindi	male	Left	139.5	741	87.6	58	39.8	This Study
ITFC	BW071	Gorilla	beringei	beringei	Uganda	Bwindi	male	Left	138.33	736	84.2	57.2		This Study
ITFC	BW072	Gorilla	beringei	beringei	Uganda	Bwindi	female	Left	54.32	622	70			This Study
ITFC	BW078	Gorilla	beringei	beringei	Uganda	Bwindi	female		64.85		72.4	49.9	34	This Study
ITFC	BW079	Gorilla	beringei	v	Uganda	Bwindi	male	Left	194.21		93.5	59.1	47.9	This Study

## Sheet: Hand Ray 5
Museum	Mus. No.	Genus	Species	Subspecies	Country	Population	Sex	Side	Body mass ML	Radius+Humerus	MC5MAXLN	HPP5MAXLN	HIP5MAXLN	SOURCE	Notes
MGSP	GP.001	Gorilla	beringei	beringei	Rwanda	Virunga	female		63.6346	619	66.85			This Study
MGSP	GP.019	Gorilla	beringei	beringei	Rwanda	Virunga	male		138.935	746	75.39			This Study
MGSP	GP.026	Gorilla	beringei	beringei	Rwanda	Virunga	male		173.015	806	87.27			This Study
MGSP	GP.033	Gorilla	beringei	beringei	Rwanda	Virunga	male		164.959	746	77.69			This Study
MGSP	GP.034	Gorilla	beringei	beringei	Rwanda	Virunga	male		156.66	784	85.91			This Study
MGSP	GP.036	Gorilla	beringei	beringei	Rwanda	Virunga	male		164.202	762	76.26			This Study
MGSP	GP.037	Gorilla	beringei	beringei	Rwanda	Virunga	male		177.337	793	82.81			This Study
MGSP	GP.038	Gorilla	beringei	beringei	Rwanda	Virunga	female		69.5186	610	65.89			This Study
MGSP	GP.039	Gorilla	beringei	beringei	Rwanda	Virunga	male		161.463	783	81.81			This Study
MGSP	GP.042	Gorilla	beringei	beringei	Rwanda	Virunga	female		83.2047	659	69.73			This Study
MGSP	GP.045	Gorilla	beringei	beringei	Rwanda	Virunga	male		114.572	777	83.2			This Study
MGSP	GP.063	Gorilla	beringei	beringei	Rwanda	Virunga	female		69.9388	658	69.75			This Study
MGSP	GP.078	Gorilla	beringei	beringei	Rwanda	Virunga	female		93.1118	686	74.2			This Study
MGSP	GP.115	Gorilla	beringei	beringei	Rwanda	Virunga	female		57	626	67.82			This Study
MGSP	GP.116	Gorilla	beringei	beringei	Rwanda	Virunga	female		88	649	68.26			This Study
MGSP	GP.117	Gorilla	beringei	beringei	Rwanda	Virunga	female		73.3623	657	67.81			This Study
MGSP	GP.121	Gorilla	beringei	beringei	Rwanda	Virunga	male		163.417	766	81.73			This Study
MGSP	GP.124	Gorilla	beringei	beringei	Rwanda	Virunga	male		163.482	777	81.35			This Study
MGSP	GP.128	Gorilla	beringei	beringei	Rwanda	Virunga	female		59.0039	640	66.87			This Study
MGSP	GP.130	Gorilla	beringei	beringei	Rwanda	Virunga	male		142.437	774	78.97			This Study
MGSP	GP.131	Gorilla	beringei	beringei	Rwanda	Virunga	female		75.0424	682	75.45			This Study
MGSP	GP.134	Gorilla	beringei	beringei	Rwanda	Virunga	female		68.9059	639	72.48			This Study
MGSP	GP.139	Gorilla	beringei	beringei	Rwanda	Virunga	female		82.9216	672	67.54			This Study
MGSP	GP.143	Gorilla	beringei	beringei	Rwanda	Virunga	female		54	659	67.88			This Study
MGSP	GP.148	Gorilla	beringei	beringei	Rwanda	Virunga	female		64.0373	618	67.7			This Study
MGSP	GP.149	Gorilla	beringei	beringei	Rwanda	Virunga	female		81.2373	690	72.97			This Study
MGSP	GP.150	Gorilla	beringei	beringei	Rwanda	Virunga	male		150.473	799	84.7			This Study
MGSP	GP.153	Gorilla	beringei	beringei	Rwanda	Virunga	female		52.9524	661	67			This Study
MGSP	GP.161	Gorilla	beringei	beringei	Rwanda	Virunga	male		148.023	776	77.68			This Study
MGSP	GP.173	Gorilla	beringei	beringei	Rwanda	Virunga	male		155.964	777	80.1			This Study
MGSP	GP.190	Gorilla	beringei	beringei	Rwanda	Virunga	male		175.407	797	79.9			This Study
MGSP	GP.191	Gorilla	beringei	beringei	Rwanda	Virunga	male		141.963	792	79.5			This Study
PC	CAMI106	Gorilla	gorilla	gorilla		lowland	male		166.375	824	91.97	55.27	36.96	This Study
PC	CAMI139	Gorilla	gorilla	gorilla		lowland	female		68.2	656	71.31	41.1	27.96	This Study
PC	FC130	Gorilla	gorilla	gorilla		lowland	male		112.7	745	80.41	45.44	30.39	This Study
PC	M372	Gorilla	gorilla	gorilla		lowland	male		176.233	815	91.55	51.74	31.63	This Study
PC	M696	Gorilla	gorilla	gorilla		lowland	female		93.2004	710	78.87	45.47	31.96	This Study
PC	M840	Gorilla	gorilla	gorilla		lowland	female		99.0286	672	76.05	47.1	32.38	This Study
PC	M857	Gorilla	gorilla	gorilla		lowland	female		52	681	78.03	39.97	25.23	This Study
PC	M879	Gorilla	gorilla	gorilla		lowland	male		222.255	879	102.97	53.14	34.65	This Study
RMCA	63	Gorilla	gorilla	gorilla		lowland	male	Right	138.042	750	82.57	45.42	28.99	This Study
RMCA	806	Gorilla	beringei	graueri		High	female	Left	72.0009	663	69.38	41.66	23.41	This Study
RMCA	807	Gorilla	beringei	graueri		High	female	Right	68.6583	676	62.6			This Study
RMCA	812	Gorilla	beringei	graueri		High	female	Left	80.0491	646	66.3	40.14		This Study
RMCA	813	Gorilla	beringei	graueri		High	female		84.7945	690	67.56	39.81		This Study
RMCA	995	Gorilla	beringei	graueri		High	female	Right	92.0636	663	67.4	40.48		This Study
RMCA	998	Gorilla	beringei	graueri		High	male	Right	145.478	776	80.69			This Study
RMCA	999	Gorilla	beringei	graueri		High	male		177.13	829	83.62			This Study
RMCA	1000	Gorilla	beringei	graueri		High	male	Left	177.268	789	79.79			This Study
RMCA	1001	Gorilla	beringei	graueri		High	male	Left	171.388	766	80.34	47.61		This Study
RMCA	2257	Gorilla	beringei	beringei		Virunga	male	Left	184.781	786	79.94			This Study
RMCA	2263	Gorilla	beringei	beringei		Virunga	female	Right	75.9875	623	67.39	40.66	26.79	This Study
RMCA	8607	Gorilla	beringei	beringei		Virunga	female	Right	93.7713	682	74.63			This Study
RMCA	8608	Gorilla	beringei	beringei		Virunga	female	Right	117.626	696	73.32			This Study
RMCA	9291	Gorilla	gorilla		Congo (Lat: -5.3 Long: 12.866)		male	Left			86.88			This Study
RMCA	9581	Gorilla	beringei	graueri		Low	male	Right	257.444		85.88			This Study
RMCA	17202	Gorilla	gorilla	gorilla		lowland	female		68.5781	677	75.46			This Study
RMCA	17785	Gorilla	beringei	graueri			male	Left			88.77			This Study
RMCA	18739	Gorilla	beringei	graueri		High	male	Right	164.202	785	79.39	48.13		This Study
RMCA	27222	Gorilla	beringei	beringei		Virunga	male	Right			79.62			This Study
RMCA	22903	Gorilla	beringei	graueri		High	male	Right	203.745	785	83.43			This Study
RMCA	26206	Gorilla	beringei	graueri		High	male	Right	118.666	770	83.64	49.45		This Study
RMCA	27755	Gorilla	beringei	graueri		Low	female	Left	106.745	633	65.52	41.47	28.93	This Study
RMCA	27839	Gorilla	beringei	graueri		Low	female	Right	103.969	630	68.06	41.79		This Study
USNM	174698	Gorilla	gorilla	gorilla		lowland	female		61.1905	638	76.48			This Study
USNM	174722	Gorilla	gorilla	gorilla		lowland	male		126.518	712		48.2	29.9	This Study
USNM	176225	Gorilla	gorilla	gorilla		lowland	male		189.817	828		53.66	31.85	This Study
USNM	220060	Gorilla	gorilla	gorilla		lowland	female		51.3815	639	70.93	39.55		This Study
USNM	220324	Gorilla	gorilla	gorilla		lowland	male		124.128	819	94.88			This Study
USNM	220325	Gorilla	gorilla	gorilla		lowland	male		154.014	790	89.67	50.53	32.42	This Study
USNM	239883	Gorilla	beringei	beringei		Virunga	male		227.001	801	86.79	48.72	31.99	This Study
USNM	395636	Gorilla	beringei	beringei		Virunga	male		172.268	777	81.33	47.41	30.74	This Study
USNM	396934	Gorilla	beringei	beringei		Virunga	male		111.404	793	79.42	45.75	31.7	This Study
USNM	396935	Gorilla	beringei	beringei		Virunga	female		62.5032	674	71.16	42.47	28.14	This Study
USNM	397351	Gorilla	beringei	beringei		Virunga	male		172.608	797	78.99	46.12	31.24	This Study
USNM	545045	Gorilla	beringei	beringei		Virunga	female		62.8345	663	73.44	41.08	28.43	This Study
ITFC	BW015	Gorilla	beringei	beringei	Uganda	Bwindi	male	Left	140.08	718	86.2	49.2	32.9	This Study
ITFC	BW016	Gorilla	beringei	beringei	Uganda	Bwindi	female	Right	59.58	605	54.5	38.5	25.5	This Study
ITFC	BW042	Gorilla	beringei	beringei	Uganda	Bwindi	male	Left	156.53	756	83.3		31.8	This Study	Mc Shaft broken and rehealed
ITFC	BW043	Gorilla	beringei	beringei	Uganda	Bwindi	male	Right	112.4	759	83.5	47.7	33.8	This Study
ITFC	BW046	Gorilla	beringei	beringei	Uganda	Bwindi	female	Right	44.27	621	58.1	36.8		This Study
ITFC	BW047	Gorilla	beringei	beringei	Uganda	Bwindi	male		143.03	759	82			This Study
ITFC	BW048	Gorilla	beringei	beringei	Uganda	Bwindi	male	Right	99.44	749	81.3	46.5	28.7	This Study
ITFC	BW049	Gorilla	beringei	beringei	Uganda	Bwindi	female	Left	68.31	615	63.6	36.7		This Study
ITFC	BW050	Gorilla	beringei	beringei	Uganda	Bwindi	female	Right	67.6		67.8			This Study
ITFC	BW052	Gorilla	beringei	beringei	Uganda	Bwindi	male	Left	150.29		84.1	44.9		This Study
ITFC	BW057	Gorilla	beringei	beringei	Uganda	Bwindi	male	Left	144.82	816	88.6	50.6	34.4	This Study
ITFC	BW059	Gorilla	beringei	beringei	Uganda	Bwindi	male	Right	146.62	758	84			This Study
ITFC	BW060	Gorilla	beringei	beringei	Uganda	Bwindi	female	Left	69.72	635	68.7	40.1	25.1	This Study
ITFC	BW061	Gorilla	beringei	beringei	Uganda	Bwindi	female	Right	66.91	631	70.7	27.3		This Study
ITFC	BW062	Gorilla	beringei	beringei	Uganda	Bwindi	male	Left	141.25	738	74.5	43.4		This Study
ITFC	BW063	Gorilla	beringei	beringei	Uganda	Bwindi	male	Left	192.74	807	96	53.2	36.2	This Study
ITFC	BW064	Gorilla	beringei	beringei	Uganda	Bwindi	male	Left	110.91	728	72.9			This Study
ITFC	BW065	Gorilla	beringei	beringei	Uganda	Bwindi	female	Left	52.54	618	69.5	39.6	26.6	This Study
ITFC	BW068	Gorilla	beringei	beringei	Uganda	Bwindi	male	Right	149.06	741	80	43.7		This Study
ITFC	BW069	Gorilla	beringei	beringei	Uganda	Bwindi	male	Left	139.5	741	83.9	46.1		This Study
ITFC	BW071	Gorilla	beringei	beringei	Uganda	Bwindi	male	Left	138.33	736	81.2			This Study
ITFC	BW072	Gorilla	beringei	beringei	Uganda	Bwindi	female	Right	54.32	622	64.7	38.6		This Study
ITFC	BW078	Gorilla	beringei	beringei	Uganda	Bwindi	female	Left	64.85		66.6	41.1	28.5	This Study
ITFC	BW079	Gorilla	beringei	v	Uganda	Bwindi	male	Left	194.21		87.7	49.8	34.9	This Study
