# Supplementary material for: Frequency of arboreality is correlated with longer hand skeletons in Gorilla: Analysis of a new skeletal sample of Bwindi mountain gorillas
Source: J Anat. 2026 Apr 19;249(3):544–64. doi: 10.1111/joa.70121 (PMC13398981; doi:10.1111/joa.70121)
Supplement: Supplementary file 4 — Data S1. [file JOA-249-544-s002.zip › Limb Lengths.xlsx]

## Sheet: Sheet1
Museum	Mus. No.	Genus	Species	Subspecies	Population	Sex	Age	Body Mass	FMAXLN (mm)	TMAXLN (mm)	HMAXLN (mm)	RMAXLN (mm)	Source
FMNH	26065	Gorilla	beringei	beringei	Virunga	male	Adult	170	377.5	293	427	349	Ruff et al., 2022
FMNH	27550	Gorilla	beringei	graueri	Low	male	Adult	132.035	336	283	403	314.5	Ruff et al., 2022
FMNH	27551	Gorilla	beringei	graueri	Low	male	Adult	159	364.4	304	419	341	Ruff et al., 2022
MCZ	23162	Gorilla	gorilla	gorilla	lowland	male	Adult	227.826	417	331	493	375	Ruff et al., 2022
MCZ	23182	Gorilla	beringei	graueri	High	male	Adult	287.151	402	321	456	370	Ruff et al., 2022
MCZ	26850	Gorilla	gorilla	gorilla	lowland	female	Adult	83.4479	328	257	393	315	Ruff et al., 2022
MCZ	29047	Gorilla	gorilla	gorilla	lowland	female	Adult	83.8544	322	271	369	306	Ruff et al., 2022
MCZ	38017	Gorilla	beringei	graueri	High	male	Adult	164.924	386	303	445	343	Ruff et al., 2022
MCZ	38326	Gorilla	gorilla	gorilla	lowland	female	Adult	69.0123	322	258	379	299	Ruff et al., 2022
MGSP	GP.001	Gorilla	beringei	beringei	Virunga	female	Adult	63.6346	301	241	344	275	Ruff et al., 2022
MGSP	GP.019	Gorilla	beringei	beringei	Virunga	male	Adult	138.935	355	286	411	335	Ruff et al., 2022
MGSP	GP.026	Gorilla	beringei	beringei	Virunga	male	Adult	173.015	383	302	455	351	Ruff et al., 2022
MGSP	GP.033	Gorilla	beringei	beringei	Virunga	male	Adult	164.959	352	285	411	335	Ruff et al., 2022
MGSP	GP.034	Gorilla	beringei	beringei	Virunga	male	Adult	156.66	380	308	424	360	Ruff et al., 2022
MGSP	GP.035	Gorilla	beringei	beringei	Virunga	male	Adult	128.711	373	282	424	341	Ruff et al., 2022
MGSP	GP.036	Gorilla	beringei	beringei	Virunga	male	Adult	164.202	360	282	414	348	Ruff et al., 2022
MGSP	GP.037	Gorilla	beringei	beringei	Virunga	male	Adult	177.337	384	292	436	357	Ruff et al., 2022
MGSP	GP.038	Gorilla	beringei	beringei	Virunga	female	Adult	69.5186	294	231	336	274	Ruff et al., 2022
MGSP	GP.039	Gorilla	beringei	beringei	Virunga	male	Adult	161.463	369	299	426	357	Ruff et al., 2022
MGSP	GP.041	Gorilla	beringei	beringei	Virunga	male	Adult	146.416	361		420	342	Ruff et al., 2022
MGSP	GP.042	Gorilla	beringei	beringei	Virunga	female	Adult	83.2047	314	256	364	295	Ruff et al., 2022
MGSP	GP.045	Gorilla	beringei	beringei	Virunga	male	Adult	114.572	361	296	419	358	Ruff et al., 2022
MGSP	GP.063	Gorilla	beringei	beringei	Virunga	female	Adult	69.9388	317	254	359	299	Ruff et al., 2022
MGSP	GP.069	Gorilla	beringei	beringei	Virunga	male	Adult	181.384	382	302	443	355	Ruff et al., 2022
MGSP	GP.070	Gorilla	beringei	beringei	Virunga	female	Adult	74.4045	323	260	371	308	Ruff et al., 2022
MGSP	GP.078	Gorilla	beringei	beringei	Virunga	female	Adult	93.1118	333	261	375	311	Ruff et al., 2022
MGSP	GP.115	Gorilla	beringei	beringei	Virunga	female	Adult	57	294	233	343	283	Ruff et al., 2022
MGSP	GP.116	Gorilla	beringei	beringei	Virunga	female	Adult	88	313	252	356	293	Ruff et al., 2022
MGSP	GP.117	Gorilla	beringei	beringei	Virunga	female	Adult	73.3623	315	252	361	296	Ruff et al., 2022
MGSP	GP.121	Gorilla	beringei	beringei	Virunga	male	Adult	163.417	353	285	418	348	Ruff et al., 2022
MGSP	GP.124	Gorilla	beringei	beringei	Virunga	male	Adult	163.482	363	289	429	348	Ruff et al., 2022
MGSP	GP.128	Gorilla	beringei	beringei	Virunga	female	Adult	59.0039	304	250	359	281	Ruff et al., 2022
MGSP	GP.130	Gorilla	beringei	beringei	Virunga	male	Adult	142.437	372	293	425	349	Ruff et al., 2022
MGSP	GP.131	Gorilla	beringei	beringei	Virunga	female	Adult	75.0424	318	264	368	314	Ruff et al., 2022
MGSP	GP.134	Gorilla	beringei	beringei	Virunga	female	Adult	68.9059	303	248	348	291	Ruff et al., 2022
MGSP	GP.139	Gorilla	beringei	beringei	Virunga	female	Adult	82.9216	305	248	371	301	Ruff et al., 2022
MGSP	GP.143	Gorilla	beringei	beringei	Virunga	female	Adult	54	301	245	360	299	Ruff et al., 2022
MGSP	GP.148	Gorilla	beringei	beringei	Virunga	female	Adult	64.0373	298	247	336	282	Ruff et al., 2022
MGSP	GP.149	Gorilla	beringei	beringei	Virunga	female	Adult	81.2373	322	257	380	310	Ruff et al., 2022
MGSP	GP.150	Gorilla	beringei	beringei	Virunga	male	Adult	150.473	375	307	429	370	Ruff et al., 2022
MGSP	GP.153	Gorilla	beringei	beringei	Virunga	female	Adult	52.9524	310	249	361	300	Ruff et al., 2022
MGSP	GP.161	Gorilla	beringei	beringei	Virunga	male	Adult	148.023	370	299	428	348	Ruff et al., 2022
MGSP	GP.167	Gorilla	beringei	beringei	Virunga	female	Adult	76.6486	317	255	359	298	Ruff et al., 2022
MGSP	GP.173	Gorilla	beringei	beringei	Virunga	male	Adult	155.964	376	297	424	353	Ruff et al., 2022
MGSP	GP.190	Gorilla	beringei	beringei	Virunga	male	Adult	175.407	390	313	436	361	Ruff et al., 2022
MGSP	GP.191	Gorilla	beringei	beringei	Virunga	male	Adult	141.963	367	298	436	356	Ruff et al., 2022
NHM	1779	Gorilla	beringei	graueri	High	male	Adult	217.261	365	280	427	337	Ruff et al., 2022
NHM	3111/ST665	Gorilla	beringei	graueri	High	male	Adult	200.782	389	310	463	343	Ruff et al., 2022
NHM	3112/ST1649	Gorilla	beringei	graueri	High	female	Adult	76.7496	327	250	383	287	Ruff et al., 2022
NHM	GR.II.M	Gorilla	beringei	graueri	High	male	Adult	176.853	375	298	446	341	Ruff et al., 2022
NHM	ST 666 Gr.IV	Gorilla	beringei	graueri	High	female	Adult	73.1772	315	245	370	282	Ruff et al., 2022
NRM	NRM611930	Gorilla	beringei	beringei	Virunga	female	Adult	81.3201	316	246	360	287	Ruff et al., 2022
NRM	NRM612018	Gorilla	beringei	graueri	High	male	Adult	206.507	390	318	453	366	Ruff et al., 2022
NRM	NRM620431	Gorilla	beringei	beringei	Virunga	male	Adult	152	374	310	446	360	Ruff et al., 2022
NRM	NRM620537	Gorilla	beringei	beringei	Virunga	male	Adult	172.4	367	284	437	349	Ruff et al., 2022
NRM	NRM621346	Gorilla	beringei	beringei	Virunga	male	Adult	171.591	365	285	397	326	Ruff et al., 2022
NRM	NRM630739	Gorilla	beringei	beringei	Virunga	female	Adult	65.8035	304	250	362	293	Ruff et al., 2022
NRM	NRM630840	Gorilla	beringei	beringei	Virunga	male	Adult	176.164	395	307	448	364	Ruff et al., 2022
NRM	NRM631028	Gorilla	beringei	beringei	Virunga	female	Adult	97.5	330	259	392	317	Ruff et al., 2022
NRM	NRM631042	Gorilla	beringei	beringei	Virunga	female	Adult	82.3976	316	254	378	297	Ruff et al., 2022
NRM	NRM640638	Gorilla	beringei	beringei	Virunga	male	Adult	157.14	363	292	420	342	Ruff et al., 2022
NRM	NRM641165	Gorilla	beringei	beringei	Virunga	male	Adult	119.875	331	257	375	294	Ruff et al., 2022
PC	CAMI106	Gorilla	gorilla	gorilla	lowland	male	Adult	166.375	373	321	453	371	Ruff et al., 2022
PC	CAMI107	Gorilla	gorilla	gorilla	lowland	male	Adult	136.181	364	314	408	337	Ruff et al., 2022
PC	CAMI134	Gorilla	gorilla	gorilla	lowland	male	Adult	172.336	357	310	424	351	Ruff et al., 2022
PC	CAMI139	Gorilla	gorilla	gorilla	lowland	female	Adult	68.2	307	247	365	291	Ruff et al., 2022
PC	CAMI208	Gorilla	gorilla	gorilla	lowland	male	Adult	140.912	331	292	397	331	Ruff et al., 2022
PC	CAMI44	Gorilla	gorilla	gorilla	lowland	female	Adult	63.9538	307	253.5	362	277	Ruff et al., 2022
PC	CAMI95	Gorilla	gorilla	gorilla	lowland	female	Adult	80.0098	305	263	380	297	Ruff et al., 2022
PC	CAMI96	Gorilla	gorilla	gorilla	lowland	female	Adult	66.8033	321	266	377	310	Ruff et al., 2022
PC	CAMI98	Gorilla	gorilla	gorilla	lowland	female	Adult	99.3956	298	267	369	305	Ruff et al., 2022
PC	CAMI99	Gorilla	gorilla	gorilla	lowland	male	Adult	170.108	378	325	429	353	Ruff et al., 2022
PC	FC123	Gorilla	gorilla	gorilla	lowland	male	Adult	159.339	372	306	440	350	Ruff et al., 2022
PC	FC130	Gorilla	gorilla	gorilla	lowland	male	Adult	112.7	344.5	288	418	327	Ruff et al., 2022
PC	FC146	Gorilla	gorilla	gorilla	lowland	female	Adult	58.1604	338	267	392	313	Ruff et al., 2022
PC	M119s1	Gorilla	gorilla	gorilla	lowland	male	Adult	153.95	395	317	484	365	Ruff et al., 2022
PC	M135	Gorilla	gorilla	gorilla	lowland	male	Adult	182.511	381	310	446	358	Ruff et al., 2022
PC	M20	Gorilla	gorilla	gorilla	lowland	male	Adult	132.337	369	305	428	356	Ruff et al., 2022
PC	M300	Gorilla	gorilla	gorilla	lowland	female	Adult	87.3242	336	283	418	322	Ruff et al., 2022
PC	M329	Gorilla	gorilla	gorilla	lowland	female	Adult	90.7652	333	265	394	302	Ruff et al., 2022
PC	M372	Gorilla	gorilla	gorilla	lowland	male	Adult	176.233	377	304	448	367	Ruff et al., 2022
PC	M470	Gorilla	gorilla	gorilla	lowland	female	Adult	61.4173	296	254	366	295	Ruff et al., 2022
PC	M58	Gorilla	gorilla	gorilla	lowland	female	Adult	51.8435	304	263	371	301	Ruff et al., 2022
PC	M687	Gorilla	gorilla	gorilla	lowland	male	Adult	159.403	351	291	432	345	Ruff et al., 2022
PC	M696	Gorilla	gorilla	gorilla	lowland	female	Adult	93.2004	338	287	400	310	Ruff et al., 2022
PC	M720	Gorilla	gorilla	gorilla	lowland	male	Adult	194.579	420	350	484	401	Ruff et al., 2022
PC	M729s1	Gorilla	gorilla	gorilla	lowland	male	Adult	192.371	393	331	468	362	Ruff et al., 2022
PC	M729s2	Gorilla	gorilla	gorilla	lowland	female	Adult	63.6394	328	271	393	307	Ruff et al., 2022
PC	M755	Gorilla	gorilla	gorilla	lowland	female	Adult	87.7859	328	272	400	307	Ruff et al., 2022
PC	M835	Gorilla	gorilla	gorilla	lowland	male	Adult	168	391	340	471	382	Ruff et al., 2022
PC	M840	Gorilla	gorilla	gorilla	lowland	female	Adult	99.0286	315	263	371	301	Ruff et al., 2022
PC	M847s1	Gorilla	gorilla	gorilla	lowland	female	Adult	72.5077	322	273	398	314	Ruff et al., 2022
PC	M854	Gorilla	gorilla	gorilla	lowland	male	Adult	108	368	310	440	343	Ruff et al., 2022
PC	M856	Gorilla	gorilla	gorilla	lowland	female	Adult	65	310	248	367	283	Ruff et al., 2022
PC	M857	Gorilla	gorilla	gorilla	lowland	female	Adult	52	320	265	378	303	Ruff et al., 2022
PC	M862	Gorilla	gorilla	gorilla	lowland	male	Adult	131.905	348	298	414	320	Ruff et al., 2022
PC	M875	Gorilla	gorilla	gorilla	lowland	male	Adult	173.356	386	338	481	363	Ruff et al., 2022
PC	M878	Gorilla	gorilla	gorilla	lowland	female	Adult	59.8989	310	256	375	290	Ruff et al., 2022
PC	M879	Gorilla	gorilla	gorilla	lowland	male	Adult	222.255	425	356	489	390	Ruff et al., 2022
PC	M89	Gorilla	gorilla	gorilla	lowland	female	Adult	71.1275	307	254	368	284	Ruff et al., 2022
PC	M932	Gorilla	gorilla	gorilla	lowland	female	Adult	109.081	316	272	374	303	Ruff et al., 2022
PC	M95	Gorilla	gorilla	gorilla	lowland	female	Adult	116.514	337	281	387	316	Ruff et al., 2022
PC	M98	Gorilla	gorilla	gorilla	lowland	female	Adult	23.839	215	176		196	Ruff et al., 2022
PC	M99	Gorilla	gorilla	gorilla	lowland	male	Adult	16.393					Ruff et al., 2022
PC	MI28	Gorilla	gorilla	gorilla	lowland	male	Adult	191.566	391	316	469	350	Ruff et al., 2022
PC	ZII64	Gorilla	gorilla	gorilla	lowland	male	Adult	186.162	405	340	460	372	Ruff et al., 2022
RBINS	1	Gorilla	beringei	graueri	Low	male	Adult	154.516	378	303	433		Ruff et al., 2022
RBINS	2	Gorilla	beringei	graueri	Low	male	Adult	171.321	373	305	429		Ruff et al., 2022
RBINS	3	Gorilla	beringei	graueri	Low	male	Adult	155.711	393	320	455	373	Ruff et al., 2022
RBINS	4	Gorilla	beringei	graueri	Low	male	Adult	141.963	360	300	425	353	Ruff et al., 2022
RBINS	5	Gorilla	beringei	graueri	Low	male	Adult	158.506	384		441	357	Ruff et al., 2022
RBINS	6	Gorilla	beringei	graueri	Low	male	Adult	175.201	387	312	442	361	Ruff et al., 2022
RBINS	7	Gorilla	beringei	graueri	Low	female	Adult	73.3623	320	266	368	305	Ruff et al., 2022
RBINS	8	Gorilla	beringei	graueri	Low	female	Adult	91.6665	317		372	307	Ruff et al., 2022
RBINS	9	Gorilla	beringei	graueri	Low	female	Adult	95.9036	324	268	374	309	Ruff et al., 2022
RBINS	10	Gorilla	beringei	graueri	Low	female	Adult	68.0593	297	244	356		Ruff et al., 2022
RBINS	11	Gorilla	beringei	graueri	Low	male	Adult	185.281	386	309	443	360	Ruff et al., 2022
RBINS	12	Gorilla	beringei	graueri	Low	female	Adult	64.8143	304		356	288	Ruff et al., 2022
RBINS	13	Gorilla	beringei	graueri	Low	female	Adult	87.2404	326	269	378	311	Ruff et al., 2022
RBINS	14	Gorilla	beringei	graueri	Low	female	Adult	70.1539	309	249	360	292	Ruff et al., 2022
RBINS	15	Gorilla	beringei	graueri	Low	female	Adult	89.9924	310	253	363	306	Ruff et al., 2022
RBINS	16	Gorilla	beringei	graueri	Low	female	Adult	67.8488	306	248	361	292	Ruff et al., 2022
RBINS	17	Gorilla	beringei	graueri	Low	female	Adult	79.1857	340	281	388		Ruff et al., 2022
RBINS	18	Gorilla	beringei	graueri	Low	male	Adult	132.5	383	309	441	360	Ruff et al., 2022
RBINS	19	Gorilla	beringei	graueri	Low	female	Adult	55.8896	297	243	358	285	Ruff et al., 2022
RBINS	20	Gorilla	beringei	graueri	Low	female	Adult	77.0176	315	265	370	299	Ruff et al., 2022
RBINS	21	Gorilla	beringei	graueri	Low	female	Adult	85.288	324		382	325	Ruff et al., 2022
RBINS	22	Gorilla	beringei	graueri	Low	male	Adult	155.648	380	310	438	356	Ruff et al., 2022
RBINS	23	Gorilla	beringei	graueri	Low	male	Adult	133.83			446	369	Ruff et al., 2022
RBINS	24	Gorilla	beringei	graueri	Low	female	Adult	89.1151			376		Ruff et al., 2022
RBINS	4906	Gorilla	beringei	graueri	High	male	Adult	255.108	416	332	505	387	Ruff et al., 2022
RBINS	19929	Gorilla	beringei	graueri	High	female	Adult	86.9894	316	252	377	283	Ruff et al., 2022
RBINS	19930	Gorilla	beringei	graueri	High	male	Adult	168.969	403	314	478	380	Ruff et al., 2022
RBINS	IG-12132-R-1583-S	Gorilla	beringei	graueri	Low	female	Adult	102.883	321	268	374	268	Ruff et al., 2022
RBINS	R-7503	Gorilla	beringei	graueri	Low	male	Adult	151.028	364	301	415	334	Ruff et al., 2022
RMCA	63	Gorilla	gorilla	gorilla	lowland		Adult	138.042	366	302	425	325	Ruff et al., 2022
RMCA	806	Gorilla	beringei	graueri	High	female	Adult	72.0009	313	251	377	286	Ruff et al., 2022
RMCA	807	Gorilla	beringei	graueri	High	female	Adult	68.6583	326	250	382	294	Ruff et al., 2022
RMCA	812	Gorilla	beringei	graueri	High	female	Adult	80.0491	312	242	369	277	Ruff et al., 2022
RMCA	813	Gorilla	beringei	graueri	High	female	Adult	84.7945	333	242	390	300	Ruff et al., 2022
RMCA	833	Gorilla	beringei	graueri	High	female	Adult	66.6154	311	239	367	280	Ruff et al., 2022
RMCA	994	Gorilla	beringei	graueri	High	male	Adult	190.398	394	312	457	362	Ruff et al., 2022
RMCA	995	Gorilla	beringei	graueri	High	female	Adult	92.0636	312	243	381	282	Ruff et al., 2022
RMCA	998	Gorilla	beringei	graueri	High	male	Adult	145.478	375	301	433	343	Ruff et al., 2022
RMCA	999	Gorilla	beringei	graueri	High	male	Adult	177.13	388	307	461	368	Ruff et al., 2022
RMCA	1000	Gorilla	beringei	graueri	High	male	Adult	177.268	371	299	444	345	Ruff et al., 2022
RMCA	1001	Gorilla	beringei	graueri	High	male	Adult	171.388	366	294	433	333	Ruff et al., 2022
RMCA	2257	Gorilla	beringei	beringei	Virunga	male	Adult	184.781	366	298	439	347	Ruff et al., 2022
RMCA	2258	Gorilla	beringei	beringei	Virunga	female	Adult	59.5452	302	247	367	286	Ruff et al., 2022
RMCA	2260	Gorilla	beringei	beringei	Virunga	male	Adult	201.539	366	302	438	363	Ruff et al., 2022
RMCA	2263	Gorilla	beringei	beringei	Virunga	female	Adult	75.9875	307	251	341	282	Ruff et al., 2022
RMCA	8187	Gorilla	beringei	graueri	Low	male	Adult	224.338	386	317	459	354	Ruff et al., 2022
RMCA	8607	Gorilla	beringei	beringei	Virunga	female	Adult	93.7713	324	259	369	313	Ruff et al., 2022
RMCA	8608	Gorilla	beringei	beringei	Virunga	female	Adult	117.626	341	275	384	312	Ruff et al., 2022
RMCA	9405	Gorilla	beringei	graueri	High	male	Adult	217.261	390	323	471	382	Ruff et al., 2022
RMCA	9581	Gorilla	beringei	graueri	Low	male	Adult	257.444	401	323	454		Ruff et al., 2022
RMCA	15290	Gorilla	beringei	graueri	High	female	Adult	89.8212	322	256	370	296	Ruff et al., 2022
RMCA	17202	Gorilla	gorilla	gorilla	lowland	female	Adult	68.5781	304	263	367	310	Ruff et al., 2022
RMCA	18739	Gorilla	beringei	graueri	High	male	Adult	164.202	380	305	445	340	Ruff et al., 2022
RMCA	20085	Gorilla	beringei	graueri	High	male	Adult	216.462	374	315	454	376	Ruff et al., 2022
RMCA	20086	Gorilla	beringei	graueri	High	male	Adult	178.308	359	296	445	344	Ruff et al., 2022
RMCA	22761	Gorilla	beringei	graueri	High	male	Adult	185.071	394	318	452	364	Ruff et al., 2022
RMCA	22903	Gorilla	beringei	graueri	High	male	Adult	203.745	369		447	338	Ruff et al., 2022
RMCA	26206	Gorilla	beringei	graueri	High		Adult	118.666	370	311	430	340	Ruff et al., 2022
RMCA	27755	Gorilla	beringei	graueri	Low	female	Adult	106.745	303	244	353	280	Ruff et al., 2022
RMCA	27756	Gorilla	beringei	graueri	Low	female	Adult	60.2509	315	245	368	283	Ruff et al., 2022
RMCA	27839	Gorilla	beringei	graueri	Low	female	Adult	103.969	302	244	350	280	Ruff et al., 2022
RMCA	27840	Gorilla	beringei	graueri	Low	female	Adult	79.8437	292	243	355	281	Ruff et al., 2022
USNM	154553	Gorilla	gorilla	gorilla	lowland	male	Adult	108.243	346	283	403	328	Ruff et al., 2022
USNM	174698	Gorilla	gorilla	gorilla	lowland	female	Adult	61.1905	318	255	347	291	Ruff et al., 2022
USNM	174722	Gorilla	gorilla	gorilla	lowland	male	Adult	126.518	354	286	398	314	Ruff et al., 2022
USNM	174723	Gorilla	gorilla	gorilla	lowland	male	Adult	111.404	360	295	401	336	Ruff et al., 2022
USNM	176225	Gorilla	gorilla	gorilla	lowland	male	Adult	189.817	393	312	462	366	Ruff et al., 2022
USNM	220060	Gorilla	gorilla	gorilla	lowland	female	Adult	51.3815	305	241	352	287	Ruff et al., 2022
USNM	220324	Gorilla	gorilla	gorilla	lowland	male	Adult	124.128	392	323	450	369	Ruff et al., 2022
USNM	220325	Gorilla	gorilla	gorilla	lowland	male	Adult	154.014	377	308	437	353	Ruff et al., 2022
USNM	239883	Gorilla	beringei	beringei	Virunga	male	Adult	227.001	388	308	438	363	Ruff et al., 2022
USNM	395636	Gorilla	beringei	beringei	Virunga	male	Adult	172.268	369	291	427	350	Ruff et al., 2022
USNM	396934	Gorilla	beringei	beringei	Virunga	male	Adult	111.404	363	300	439	354	Ruff et al., 2022
USNM	396935	Gorilla	beringei	beringei	Virunga	female	Adult	62.5032	317	251	371	303	Ruff et al., 2022
USNM	397351	Gorilla	beringei	beringei	Virunga	male	Adult	172.608	380	302	436	361	Ruff et al., 2022
USNM	545038	Gorilla	beringei	beringei	Virunga	female	Adult	107.957	336	263	382	320	Ruff et al., 2022
USNM	545039	Gorilla	beringei	beringei	Virunga	male	Adult	142.141	362	284	420	338	Ruff et al., 2022
USNM	545042	Gorilla	beringei	beringei	Virunga	female	Adult	64.172	291	235	350	289	Ruff et al., 2022
USNM	545045	Gorilla	beringei	beringei	Virunga	female	Adult	62.8345	317	257	365	298	Ruff et al., 2022
USNM	545046	Gorilla	beringei	beringei	Virunga	female	Adult	47.7356	320	242	366	290	This Study
ITFC	BW015	Gorilla	beringei	beringei	Bwindi	male	Adult	140.08	362	289	405	313	This Study
ITFC	BW016	Gorilla	beringei	beringei	Bwindi	female	Adult	59.58	286	233	345	260	This Study
ITFC	BW042	Gorilla	beringei	beringei	Bwindi	male	Adult	156.53	372	296	412	344	This Study
ITFC	BW043	Gorilla	beringei	beringei	Bwindi	male	Adult	112.4	352	288	412	347	This Study
ITFC	BW046	Gorilla	beringei	beringei	Bwindi	female	Adult	44.27	285	239	345	276	This Study
ITFC	BW047	Gorilla	beringei	beringei	Bwindi	male	Adult	143.03	363	292	419	340	This Study
ITFC	BW048	Gorilla	beringei	beringei	Bwindi	male	Adult	99.44	344	288	401	348	This Study
ITFC	BW049	Gorilla	beringei	beringei	Bwindi	female	Adult	68.31	288	228	347	268	This Study
ITFC	BW050	Gorilla	beringei	beringei	Bwindi	female	Adult	67.6	288	248	344		This Study
ITFC	BW052	Gorilla	beringei	beringei	Bwindi	male	Adult	150.29	378	292	418		This Study
ITFC	BW057	Gorilla	beringei	beringei	Bwindi	male	Adult	148.4	379	305	429	387	This Study
ITFC	BW059	Gorilla	beringei	beringei	Bwindi	male	Adult	146.62	366	296	413	345	This Study
ITFC	BW060	Gorilla	beringei	beringei	Bwindi	female	Adult	69.72	301	252	351	284	This Study
ITFC	BW061	Gorilla	beringei	beringei	Bwindi	female	Adult	66.91	305	250	342	289	This Study
ITFC	BW062	Gorilla	beringei	beringei	Bwindi	male	Adult	141.25	349	280	415	323	This Study
ITFC	BW063	Gorilla	beringei	beringei	Bwindi	male	Adult	192.74	379	313	436	371	This Study
ITFC	BW064	Gorilla	beringei	beringei	Bwindi	male	Adult	110.91	340	280	396	332	This Study
ITFC	BW065	Gorilla	beringei	beringei	Bwindi	female	Adult	52.54	293	250	346	272	This Study
ITFC	BW068	Gorilla	beringei	beringei	Bwindi	male	Adult	149.06	339	289	403	338	This Study
ITFC	BW069	Gorilla	beringei	beringei	Bwindi	male	Adult	139.5	366	300	429	312	This Study
ITFC	BW071	Gorilla	beringei	beringei	Bwindi	male	Adult	138.33	356	288	408	328	This Study
ITFC	BW072	Gorilla	beringei	beringei	Bwindi	female	Adult	54.32	287	240	342	280	This Study
